# Supplementary material for: Dissection of quantitative trait nucleotides and candidate genes associated with agronomic and yield-related traits under drought stress in rapeseed varieties: integration of genome-wide association study and transcriptomic analysis
Source: Front Plant Sci. 2024 Mar 19;15:1342359. doi: 10.3389/fpls.2024.1342359 (PMC10985355; doi:10.3389/fpls.2024.1342359)
Supplement: Supplementary file 2 [file DataSheet_2.xlsx]

## Sheet: Additional File 1
Additional File 1 Description of rapeseed (Brassica napus) varieties tested for agronomic and yield related traits and genome-wide association study (GWAS) for traits at well-watered and drought-stress conditions.
Code	Variety	Origin	Breeding status	Seasonal typea	Pollination status
G01	Okapi	France	Cultivar	Winter	Open pollinating
G02	Ahmadi	Iran	Cultivar	Winter	Open pollinating
G03	Slm046	France	Breeding line	Winter	Open pollinating
G04	Sw102	Iran	Breeding line	Winter	Open pollinating
G05	l72	Iran	Breeding line	Winter	Open pollinating
G06	963	Iran	Breeding line	Winter	Open pollinating
G07	957	Iran	Breeding line	Winter	Open pollinating
G08	Expower	America	Hybrid	Winter	-
G09	Dk extorm	America	Hybrid	Winter	-
G10	Dk excalibur	America	Hybrid	Winter	-
G11	Es vatalie	France	Hybrid	Winter	-
G12	Es Danube	France	Hybrid	Winter	-
G13	Es Artist	France	Hybrid	Winter	-
G14	Sy vesuvio	America	Hybrid	Winter	-
G15	Sy melea	America	Hybrid	Winter	-
G16	Sy Harnus	America	Hybrid	Winter	-
G17	1110	Iran	Breeding line	Winter	Open pollinating
G18	1112	Iran	Breeding line	Winter	Open pollinating
G19	1093	Iran	Breeding line	Winter	Open pollinating
G20	1096	Iran	Breeding line	Winter	Open pollinating
G21	1114	Iran	Breeding line	Winter	Open pollinating
G22	1204	Iran	Breeding line	Winter	Open pollinating
G23	1206	Iran	Breeding line	Winter	Open pollinating
G24	Talaye	Germany	Cultivar	Winter	Open pollinating
G25	Opera	Germany	Cultivar	Winter	Open pollinating
G26	Licorol	Germany	Cultivar	Winter	Open pollinating
G27	Modena	Russia	Cultivar	Winter	Open pollinating
G28	Zarfam	Iran	Cultivar	Faculative	Open pollinating
G29	Gabriella	Hungary	Cultivar	Winter	Open pollinating
G30	Brutus	Germany	Hybrid	Winter	-
G31	Es neptune	France	Hybrid	Winter	-
G32	Kodiac	Germany	Cultivar	Winter	Open pollinating
G33	Tassilo	Germany	Hybrid	Winter	-
G34	Triangle	Germany	Hybrid	Winter	-
G35	Traviata	Germany	Hybrid	Winter	-
G36	Diffusion	Germany	Cultivar	Winter	Open pollinating
G37	Zorica	Serbia	Cultivar	Winter	Open pollinating
G38	Zelatna	Serbia	Cultivar	Winter	Open pollinating
G39	Es Hydromel	France	Hybrid	Winter	-
G40	Es Alonso	France	Hybrid	Winter	-
G41	Es Darko	France	Hybrid	Winter	-
G42	Es lauven	France	Hybrid	Winter	-
G43	Es mercure	France	Hybrid	Winter	-
G44	Okapi-original-mashkad	France	Hybrid	Winter	-
G45	Garou	Germany	Cultivar	Winter	-
G46	Rohan	Germany	Cultivar	Winter	Open pollinating
G47	Gk Reka	Hungary	Cultivar	Winter	Open pollinating
G48	Gk csenge	Hungary	Cultivar	Winter	Open pollinating
G49	Z-800-3	Iran	Breeding line	Winter	Open pollinating
G50	Z-800-6	Iran	Breeding line	Winter	Open pollinating
G51	Z-900-3	Iran	Breeding line	Winter	Open pollinating
G52	Z-900-6	Iran	Breeding line	Winter	Open pollinating
G53	Z-900-7	Iran	Breeding line	Winter	Open pollinating
G54	Z-900-8	Iran	Breeding line	Winter	Open pollinating
G55	Z-900-9	Iran	Breeding line	Winter	Open pollinating
G56	Z-900-10	Iran	Breeding line	Winter	Open pollinating
G57	T-800-1	Iran	Breeding line	Winter	Open pollinating
G58	T-800-6	Iran	Breeding line	Winter	Open pollinating
G59	Cod 769	Iran	Breeding line	Winter	Open pollinating
G60	Exp-800-3	Iran	Breeding line	Winter	Open pollinating
G61	Exp-900-1	Iran	Breeding line	Winter	Open pollinating
G62	Code 12	Iran	Breeding line	Winter	Open pollinating
G63	Code 21	Iran	Breeding line	Winter	Open pollinating
G64	Code 20	Iran	Breeding line	Winter	Open pollinating
G65	Code 18	Iran	Breeding line	Winter	Open pollinating
G66	Code 255	Iran	Breeding line	Winter	Open pollinating
G67	Code 262	Iran	Breeding line	Winter	Open pollinating
G68	Code 763	Iran	Breeding line	Winter	Open pollinating
G69	Code 768	Iran	Breeding line	Winter	Open pollinating
G70	Code 751	Iran	Breeding line	Winter	Open pollinating
G71	Code 268	Iran	Breeding line	Winter	Open pollinating
G72	Code 270	Iran	Breeding line	Winter	Open pollinating
G73	Code 655	Iran	Breeding line	Winter	Open pollinating
G74	Code 914	Iran	Breeding line	Winter	Open pollinating
G75	Code 253	Iran	Breeding line	Winter	Open pollinating
G76	Code 266	Iran	Breeding line	Winter	Open pollinating
G77	Code 263	Iran	Breeding line	Winter	Open pollinating
G78	Code 770	Iran	Breeding line	Winter	Open pollinating
G79	Code 264	Iran	Breeding line	Winter	Open pollinating
G80	Code 901	Iran	Breeding line	Winter	Open pollinating
G81	Code 23	Iran	Breeding line	Winter	Open pollinating
G82	Code 655	Iran	Breeding line	Winter	Open pollinating
G83	Code 1	Iran	Breeding line	Winter	Open pollinating
G84	Code 3	Iran	Breeding line	Winter	Open pollinating
G85	Code 11	Iran	Breeding line	Winter	Open pollinating
G86	Code 19	Iran	Breeding line	Winter	Open pollinating
G87	Cooper	Germany	Breeding line	Winter	Open pollinating
G88	Adriana	Germany	Breeding line	Winter	Open pollinating
G89	Code 767	Iran	Breeding line	Winter	Open pollinating
G90	Code 752	Iran	Breeding line	Winter	Open pollinating
G91	B20-p15 R13 S2-13	Iran	Breeding line	Winter	Open pollinating
G92	B17-p12 R1 S2-1	Iran	Breeding line	Winter	Open pollinating
G93	B17-p12 R9 S2-1	Iran	Breeding line	Winter	Open pollinating
G94	B19-p14 R12 S2-1	Iran	Breeding line	Winter	Open pollinating
G95	B20-p15 R14 S2-3	Iran	Breeding line	Winter	Open pollinating
G96	B17-p12 R2 S2-1	Iran	Breeding line	Winter	Open pollinating
G97	B19-p14 R8 S2-1	Iran	Breeding line	Winter	Open pollinating
G98	B15-p11 R15 S2-5	Iran	Breeding line	Winter	Open pollinating
G99	B17-p12 R3 S2-1	Iran	Breeding line	Winter	Open pollinating
G100	B12-p9 R2 S2-3	Iran	Breeding line	Winter	Open pollinating
G101	B19-p14 R1 S2-2	Iran	Breeding line	Winter	Open pollinating
G102	B19-p14 R1 S2-1	Iran	Breeding line	Winter	Open pollinating
G103	B16-p11 R16 S2-1	Iran	Breeding line	Winter	Open pollinating
G104	B19-p14 R12 S2-6	Iran	Breeding line	Winter	Open pollinating
G105	B12-p9 R1 S2-1	Iran	Breeding line	Winter	Open pollinating
G106	B17-p12 R13 S2-1	Iran	Breeding line	Winter	Open pollinating
G107	B17 okapi -1	Iran	Breeding line	Winter	Open pollinating
G108	B17-p15 R13 S2-8	Iran	Breeding line	Winter	Open pollinating
G109	Code-3-2	Iran	Breeding line	Winter	Open pollinating
G110	H4815	Australia	Cultivar	Spring	Open pollinating
G111	Dalgan	Iran	Cultivar	Spring	Open pollinating
G112	Licord	Germany	Cultivar	Winter	Open pollinating
G113	H308	Australia	Cultivar	Spring	Open pollinating
G114	Zafar	Iran	Cultivar	Spring	Open pollinating
G115	Sarigol	Iran	Cultivar	Spring	Open pollinating
G116	H401	Australia	Cultivar	Spring	Open pollinating
G117	Karaj1	Iran	Cultivar	Winter	Open pollinating
G118	RGS	Germany	Cultivar	Spring	Open pollinating
G119	H420	Australia	Cultivar	Spring	Open pollinating
a Seasonal types were distinguished by their flowering times at Research Farm of Plant Production and Genetics, Shiraz, Iran.

## Sheet: Additional File 2
Additional File 2 Concentrations of macronutrient and micronutrient elements in soil of experiments in 2017, 2018, and 2020.
Element	Symbol	2017	2018	2020
Macronutrient
Calcium (Mgk-1)	Ca	3952.45	3722.21	4511
Phosphorus (Mgk-1)	P	32.12	33.33	34.59
Potassium (Mgk-1)	K	939.33	945.44	1140
Nitrogen (%)	N	0.24	0.21	0.23
Micronutrients
Manganese (Mgk-1)	Mn	19.44	20.32	21.83
Zinc (Mgk-1)	Zn	2.12	2.32	2.69
Iron (Mgk-1)	Fe	4.75	5.22	5.7
Boron (ppm)	B	0.4	0.42	0.36
pH		7.5	7.8	7.2
The concentrations of elements are in mg/kg, parts per million (ppm), and Percent (%).

## Sheet: Additional File 3 
Additional File 3 Analysis of variance for agronomic and yield related traits of 119 rapeseed (Brassica napus) varieties under well-watered and drought stress conditions in three years (2017, 2018, and 2020). *= P < 0.05, **= P < 0.01, S.O.V= source of variation, DF= degree of freedom.
S.O.V	Year	Block (year)	Environment	Year × Environment	Environment × Block (year)	Genotype	Genotype × Environment	Year × Genotype	Year × Genotype × Environment	Error
DF	2	6	1	2	6	118	118	236	236	707
Days to flowering	2207.85**	5.92	727.87**	303.23**	10.88	207.56**	22.82**	137.14**	16.76**	5.74
Days to silique development	4493.13**	31.31	320.54**	296.14**	34.36	188.78**	16.23**	150.04**	20.40**	4.58
Days to ripening	48055.26**	19.43	2235.77**	955.15**	10.27	57.16**	40.46**	46.33**	34.83**	21.2
Plant height	5279068.51**	136.5	95374.15**	6801.71**	30.85	413.07**	221.26**	303.61**	228.14**	30.57
Branch number/plant	1719231.01**	672.52	488912.12**	48950.62**	1121.69	987.42*	1010.05**	1014.95**	932.56*	789.19
Plant weight	261190952.80**	572498	184110284.30**	32680342.30**	583718	612980.60**	326229.60**	566146.50**	394502.20**	108648
Silique length	195.80**	5.4	23.83**	12.75**	5.95	1.48**	1.30**	1.89**	1.73**	0.09
Seed number/silique	7216.43**	2144.74	1970**	3836.07**	2141.17	2779.78**	3106.22**	4406.62**	7348.99**	1.1
Seed weight/plant	6883581.22**	95024.3	11521645.56**	4292238.51**	71007.4	15480.62**	9702.17**	12826.46**	9884.98**	4282.07
Thousand seed weight	504.26**	0.04	252.41**	30.47**	0.08	1.30**	1.20**	0.93**	0.76**	0.21
Harvest index	6305.98**	497.99	9698.98**	4613.55**	573.23	27.61**	24.63**	27.69**	25.06**	13.91
Seed yield	445875943.40**	3.43872e+07	918602045.80**	483365292.30**	1.65132e+06	2612249.10**	1401124.70**	1744066.70**	1578619.10**	436675

## Sheet: Additional File 4
Additional File 4 Summary of SNPs, MAF, PIC, and LD decay.
Chra	Linkage group	Chr length (kb)	SNPs	SNP density (kb/SNP)	MAFb	PICc	LDd	LD decay (kb)
			number				(r2)	(r2 < 0.1)
Chr1	A01	30960	1645	18.82	0.2	0.29	0.023	627.86
Chr2	A02	29580	1439	20.56	0.24	0.33	0.025	708.52
Chr3	A03	38730	2021	19.16	0.23	0.33	0.027	564.58
Chr4	A04	22080	1369	16.13	0.22	0.31	0.026	942.4
Chr5	A05	29230	1526	19.15	0.24	0.33	0.027	653.05
Chr6	A06	28940	1465	19.75	0.24	0.33	0.023	561.67
Chr7	A07	28280	1598	17.7	0.24	0.33	0.027	535.16
Chr8	A08	23150	1164	19.89	0.3	0.38	0.027	953.78
Chr9	A09	45040	1481	30.41	0.18	0.27	0.024	776.33
Chr10	A10	19560	1217	16.07	0.21	0.3	0.028	101.61
Chr11	C01	51430	2190	23.48	0.25	0.36	0.027	103.65
Chr12	C02	58170	1869	31.12	0.17	0.24	0.024	112.52
Chr13	C03	74220	2340	31.72	0.24	0.34	0.022	942.6
Chr14	C04	62920	2624	23.98	0.22	0.32	0.023	102.94
Chr15	C05	56540	723	78.2	0.26	0.35	0.088	169.42
Chr16	C06	48210	1163	41.45	0.24	0.34	0.024	153.44
Chr17	C07	54960	1348	40.77	0.23	0.32	0.024	175.17
Chr18	C08	49200	1295	37.99	0.24	0.33	0.022	166.58
Chr19	C09	64960	833	77.98	0.26	0.35	0.027	202.23
a Chromosome
b Minor allele frequency
c Polymorphic information content
d Linkage disequilibrium

## Sheet: Additional File 5
Additional File 5 Significantly associated SNP markers with agronomic and yield related traits at P < 0.0001 analyzed through MLM (Mixed Linear Model) based statistical model of 119 rapeseed varieties under well-watered and drought stress conditions in 2017.
Well-watered condition
Traits	SNP	Chromosome	Position*	Allele	P value†	R2 (%)‡
Days to flowering	Bn-A02-p3423823	A02	913182	A/G	0.000151	0.15
	Bn-A02-p3430069	A02	2727155	A/G	0.000558	0.51
	Bn-A02-p3446017	A02	931441	A/C	6.31e-05	0.17
	Bn-A02-p3543810	A02	978818	A/G	0.000904	24.69
	Bn-A02-p3708263	A02	1134676	A/G	0.00051	0.64
	Bn-A02-p3716898	A02	1141998	A/G	0.00051	0.64
	Bn-A02-p3717426	A02	1142526	A/G	0.00051	0.64
	Bn-A02-p3718340	A02	1143504	A/G	0.00037	0.13
	Bn-A02-p3735101	A02	1160494	A/G	0.000848	0.97
	Bn-scaff_18514_1-p128629	A02	4324859	A/C	9.63e-05	0.49
	Bn-A10-p13218425	A10	13247713	A/G	0.000875	15.96
	Bn-A10-p13390065	A10	13432177	A/G	0.000358	17.95
	Bn-A10-p15497556	A10	221786	A/G	0.000114	20.53
	Bn-A10-p15542820	A10	222927	A/G	0.000177	19.53
	Bn-A10-p15591443	A10	227035	A/C	0.000454	17.41
	Bn-A10-p15668415	A10	15906963	A/C	0.000444	17.47
	Bn-scaff_15749_1-p405353	C01	25864126	A/G	0.000335	18.09
	Bn-scaff_15838_1-p1035548	C01	1423511	A/G	0.000973	15.73
	Bn-scaff_15838_5-p1170066	C01	4006976	A/C	0.0002	19.25
	Bn-scaff_15906_1-p458875	C01	23932473	A/G	0.000335	18.09
	Bn-scaff_16691_1-p656095	C01	22050294	A/C	0.000762	16.27
	Bn-scaff_16691_1-p864881	C01	21831043	A/G	0.000637	16.66
	Bn-scaff_21820_1-p537303	C01	25119299	A/G	0.000855	16.01
	Bn-scaff_22795_1-p41038	C01	21354311	A/G	0.000637	16.66
Days to silique development	Bn-A01-p11830957	A01	10142601	A/G	0.000202	19.33
	Bn-A01-p17377721	A01	143394	A/C	3e-05	23.72
	Bn-A01-p21758046	A01	18351464	A/G	1.33e-08	43.05
	Bn-A01-p23111844	A01	238460	A/G	3.28e-05	23.51
	Bn-A01-p2694323	A01	2200245	A/G	0.000549	17.08
	Bn-A01-p27079797	A01	21078344	A/G	3.79e-05	23.18
	Bn-A01-p5715141	A01	5217408	A/G	9.97e-08	37.75
	Bn-A01-p5752342	A01	356172	A/C	0.000988	15.77
	Bn-A10-p10485888	A10	11849693	A/G	0.00045	14.9
	Bn-A10-p13390065	A10	13432177	A/G	0.000123	17.4
	Bn-A10-p15497556	A10	221786	A/G	0.000468	14.83
	Bn-A10-p15542820	A10	222927	A/G	0.00074	13.96
	Bn-A10-p15668415	A10	15906963	A/C	0.000963	13.46
	Bn-A10-p2084182	A10	1640663	A/G	0.000643	14.22
Days to ripening	Bn-A01-p6678914	A01	6119402	A/G	0.000114	20.62
	Bn-A01-p7619726	A01	9978124	A/G	1.03e-08	43.74
	Bn-A01-p8014995	A01	7196146	A/G	3.71e-05	23.22
	Bn-A01-p8564149	A01	7727524	A/G	6.49e-05	21.92
	Bn-A01-p8675930	A01	7835721	A/G	4.08e-06	28.46
	Bn-A01-p9203096	A01	7873510	A/G	4.5e-05	22.77
	Bn-scaff_17036_1-p94786	A01	18058342	A/G	0.000136	20.23
	Bn-A03-p288544	A03	337126	A/G	7.7e-05	2.2
	Bn-A03-p306814	A03	16619	A/G	0.000225	2.21
	Bn-A03-p312762	A03	11843	A/G	0.000894	1.58
	Bn-A03-p912314	A03	216205	A/G	0.000339	1.42
	Bn-A03-p924676	A03	229176	A/G	0.000398	1.92
	Bn-A03-p924780	A03	229280	A/G	0.000398	1.92
	Bn-A03-p991949	A03	830738	A/C	0.000398	1.27
	Bn-A07-p13964923	A07	15891634	A/C	0.00016	19.86
	Bn-A07-p14865976	A07	16734023	A/G	0.000686	16.58
	Bn-A07-p15298338	A07	17214853	A/C	2.58e-05	24.07
	Bn-A07-p16996070	A07	18916515	A/C	0.0007	16.54
	Bn-A07-p17001912	A07	18921183	A/C	0.000783	16.29
	Bn-A07-p18262143	A07	20156078	A/G	7.47e-09	44.62
	Bn-A07-p18274656	A07	20170580	A/G	0.00088	16.03
	Bn-A07-p5835842	A07	7783128	A/G	0.000161	17.09
	Bn-A07-p5849947	A07	7797774	A/G	0.000546	17.09
	Bn-A07-p6906296	A07	554167	A/G	0.00038	17.9
	Bn-A07-p6909620	A07	556944	A/G	0.000968	15.82
	Bn-scaff_18936_1-p102755	C03	2745162	A/G	0.000187	19.51
	Bn-scaff_18936_1-p240670	C03	2852351	A/G	2.11e-05	24.55
	Bn-scaff_18936_1-p269153	C03	2878346	A/G	1.36e-08	43
	Bn-scaff_18936_1-p274133	C03	2883326	A/C	3.19e-05	23.58
	Bn-scaff_18936_1-p277517	C03	2886710	A/G	3.05e-05	23.68
	Bn-scaff_18936_1-p325272	C03	2922407	A/G	1.34e-08	43.04
	Bn-scaff_18936_1-p327129	C03	2924264	A/G	2.88e-05	23.81
	Bn-scaff_18936_1-p384730	C03	2978106	A/G	0.000585	16.94
	Bn-scaff_18936_1-p439378	C03	3021667	A/G	1.04e-08	43.71
	Bn-scaff_18936_1-p440619	C03	3023049	A/G	1.04e-08	43.71
	Bn-scaff_18936_1-p472353	C03	3058428	A/G	1.36e-08	42.99
	Bn-scaff_18936_1-p559490	C03	3140112	A/G	1.07e-08	43.65
	Bn-scaff_18936_1-p610540	C03	3182947	A/C	1.07e-08	43.65
	Bn-scaff_18936_1-p611810	C03	3184218	A/G	1.07e-08	43.65
	Bn-scaff_18936_1-p618378	C03	3191489	A/G	1.07e-08	43.65
	Bn-scaff_18936_1-p622547	C03	3195658	A/G	1.07e-08	43.65
	Bn-scaff_18936_1-p643990	C03	3217123	A/C	1.07e-08	43.65
	Bn-scaff_18936_1-p93643	C03	2736068	A/G	7.95e-06	26.86
	Bn-scaff_18936_1-p97644	C03	2740052	A/G	1.03e-07	37.68
	Bn-scaff_27198_1-p449626	C03	2498421	A/G	0.000689	16.57
	Bn-scaff_27198_1-p578320	C03	2630177	A/G	0.000648	16.71
Plant height	Bn-A09-p13693499	A09	106524	A/G	0.000633	2.11
	Bn-A09-p16519073	A09	11054102	A/G	0.000231	0.43
	Bn-A09-p16540542	A09	11039718	A/G	0.000771	0.47
	Bn-A09-p16600344	A09	10994074	A/G	0.000231	0.43
	Bn-A09-p16640011	A09	10946663	A/C	0.000231	0.43
	Bn-A09-p16690775	A09	123119	C/C	0.000759	1.46
	Bn-A09-p16718038	A09	123380	A/G	0.000593	1.16
	Bn-A09-p16722238	A09	123422	A/G	0.000771	0.47
	Bn-A09-p16722618	A09	123426	A/G	0.000231	0.43
	Bn-A09-p16722814	A09	123428	A/G	0.00058	1.59
	Bn-A09-p16728084	A09	123433	A/C	0.000771	0.47
	Bn-scaff_18826_1-p822745	C05	36400235	A/G	0.000745	15.81
	Bn-scaff_18826_1-p825712	C05	36393578	A/G	0.000906	15.39
	Bn-scaff_18826_1-p826054	C05	36393225	A/C	0.000745	15.81
	Bn-scaff_18826_1-p826822	C05	36392349	A/G	0.000906	15.39
	Bn-scaff_18826_1-p857416	C05	36363974	A/G	0.000537	16.52
Branch number/plant	Bn-scaff_16614_1-p1083236	C03	1006984	A/G	0.000835	16.65
	Bn-scaff_22728_1-p1012688	C03	5669781	A/C	0.00023	16.84
	Bn-scaff_22728_1-p1018084	C03	5664777	A/G	0.000523	17.72
	Bn-scaff_22728_1-p680144	C03	5978135	A/G	0.000471	17.96
	Bn-scaff_22728_1-p698067	C03	5960137	A/C	0.000471	17.96
	Bn-scaff_22728_1-p703468	C03	5954739	A/G	0.000484	17.9
	Bn-scaff_22728_1-p735045	C03	5912460	A/G	0.000466	17.99
	Bn-scaff_22728_1-p737182	C03	5910353	A/G	0.000466	17.99
	Bn-scaff_22728_1-p739263	C03	5908327	A/C	0.000466	17.99
	Bn-scaff_22728_1-p747503	C03	5902098	A/G	0.000466	17.99
	Bn-scaff_22728_1-p750535	C03	5899877	A/C	0.000466	17.99
	Bn-scaff_22728_1-p924452	C03	5750832	A/G	0.000455	18.04
	Bn-scaff_22728_1-p947436	C05	6146830	A/G	0.000119	21.18
	Bn-scaff_22728_1-p968837	C03	5706737	A/C	0.000523	17.72
	Bn-scaff_22728_1-p970076	C03	5705498	A/C	0.000523	17.72
	Bn-scaff_22728_1-p970336	C03	5705238	A/C	0.000523	17.72
	Bn-scaff_22728_1-p973239	C03	5702880	A/G	0.000523	17.72
Plant weight	Bn-A07-p14002586	A07	15927661	A/C	0.00055	2.58
	Bn-A07-p14005263	A07	15930325	A/G	0.00055	2.58
	Bn-A07-p18021746	A07	19874430	A/G	0.000998	16.29
	Bn-A07-p18041441	A07	19894683	A/G	0.000106	0.39
	Bn-A07-p18048293	A07	19900765	A/G	0.000895	1.37
	Bn-A07-p18076429	A07	19927285	A/G	7.58e-05	0.48
Seed number/silique	Bn-A09-p11110730	A09	15663349	A/G	0.000906	16.18
	Bn-A09-p11139874	A09	15685531	A/G	0.000906	16.18
	Bn-A09-p11141656	A09	15687290	A/G	0.000373	15.53
	Bn-A09-p11141987	A09	15687636	A/G	0.000906	16.18
	Bn-A09-p11181581	A09	15434831	A/C	0.000373	15.53
	Bn-A09-p11210109	A09	15447679	A/G	0.000906	16.18
	Bn-A09-p11284928	A09	15421941	A/G	0.000216	19.44
	Bn-A09-p11477205	A09	15232060	A/C	0.000373	15.53
	Bn-A09-p11487820	A09	22810667	A/C	0.000906	16.18
	Bn-A09-p11530621	A09	15146101	A/G	0.000373	15.53
	Bn-A09-p11542176	A09	15128320	A/G	0.000373	15.53
	Bn-A09-p11544785	A09	15126743	A/C	0.000906	16.18
	Bn-scaff_17371_1-p462701	A09	15664117	A/G	0.000918	16.16
Seed number/silique	Bn-A09-p11110730	A09	15663349	A/G	0.000906	16.18
	Bn-A09-p11139874	A09	15685531	A/G	0.000906	16.18
	Bn-A09-p11141656	A09	15687290	A/G	0.000373	15.53
	Bn-A09-p11141987	A09	15687636	A/G	0.000906	16.18
	Bn-A09-p11181581	A09	15434831	A/C	0.000373	15.53
	Bn-A09-p11210109	A09	15447679	A/G	0.000906	16.18
	Bn-A09-p11284928	A09	15421941	A/G	0.000216	19.44
	Bn-A09-p11477205	A09	15232060	A/C	0.000373	15.53
	Bn-A09-p11487820	A09	22810667	A/C	0.000906	16.18
	Bn-A09-p11530621	A09	15146101	A/G	0.000373	15.53
	Bn-A09-p11542176	A09	15128320	A/G	0.000373	15.53
	Bn-A09-p11544785	A09	15126743	A/C	0.000906	16.18
	Bn-scaff_17371_1-p462701	A09	15664117	A/G	0.000918	16.16
Seed weight/plant	Bn-scaff_17515_1-p376922	C01	34425737	A/C	0.000417	15.24
	Bn-scaff_17515_1-p377402	C01	34425257	A/G	0.000417	15.24
	Bn-scaff_17515_1-p388362	C01	34414194	A/G	0.000417	15.24
	Bn-scaff_17515_1-p388588	C01	34413968	A/G	0.000417	15.24
	Bn-scaff_17515_1-p388701	C01	34413855	A/G	0.000417	15.24
	Bn-scaff_17515_1-p390603	C01	34411953	A/G	0.000417	15.24
	Bn-scaff_17515_1-p390772	C01	34411784	A/G	0.000417	15.24
	Bn-scaff_17515_1-p391457	C01	34411098	A/G	0.000417	15.24
	Bn-scaff_17515_1-p392385	C01	34410169	A/C	0.000417	15.24
	Bn-scaff_17515_1-p396838	C01	34398087	A/G	0.00045	15.08
	Bn-scaff_24947_1-p79168	C01	12501884	A/G	0.000984	15.95
	Bn-scaff_16095_1-p72547	C04	10028445	A/G	0.000839	16.3
	Bn-scaff_16531_1-p546569	C04	21670895	A/G	0.000583	17.12
	Bn-scaff_16531_1-p640933	C04	21778494	A/G	0.000329	18.42
	Bn-scaff_16531_1-p643592	C04	21781138	A/G	0.000418	17.88
	Bn-scaff_16625_1-p110554	C04	291952	A/C	0.000717	16.66
	Bn-scaff_16625_1-p114181	C04	292485	A/C	7.35e-05	21.87
	Bn-scaff_16625_1-p41761	C04	282124	A/G	0.000717	16.66
	Bn-scaff_16700_1-p60575	C04	38564790	A/C	0.000908	16.13
	Bn-scaff_16714_1-p112449	C04	542203	A/G	7.25e-05	21.9
	Bn-scaff_16714_1-p419889	C04	22627870	A/C	0.000985	15.94
	Bn-scaff_18656_1-p12837	C04	23107657	A/C	0.000802	16.41
	Bn-scaff_18656_1-p38343	C04	23127224	A/G	0.000717	16.66
	Bn-scaff_18656_1-p44737	C04	290069	A/G	7.35e-05	21.87
	Bn-scaff_23907_1-p980529	C04	8395425	A/G	0.000689	16.75
Harvest index	Bn-scaff_16064_1-p938404	C06	24703167	A/G	0.000386	17.55
	Bn-scaff_16116_1-p406330	C06	28299608	A/G	0.000322	17.95
	Bn-scaff_16397_1-p542343	C06	32381901	A/G	0.000813	10.49
	Bn-scaff_16397_1-p547321	C06	32371610	A/C	0.000352	17.75
	Bn-scaff_16397_1-p560272	C06	319071	A/G	0.000352	17.75
	Bn-scaff_16397_1-p597986	C06	32329126	A/G	0.000352	17.75
	Bn-scaff_16397_1-p598096	C06	32329017	A/C	0.000352	17.75
	Bn-scaff_17799_1-p2273825	C06	34271977	T/T	0.000662	16.36
	Bn-scaff_16361_1-p1277572	C08	28759659	A/G	0.000748	16.1
	Bn-scaff_16361_1-p2353581	C08	386836	A/G	0.000876	13.3
	Bn-scaff_16361_1-p2354073	C08	386788	A/G	0.000876	13.3
	Bn-scaff_16361_1-p2357373	C08	389020	A/G	0.000876	13.3
	Bn-scaff_16361_1-p2400621	C08	29918489	A/C	0.000876	13.3
	Bn-scaff_16361_1-p2401475	C08	29919342	A/C	0.000876	13.3
	Bn-scaff_16361_1-p2541607	C08	30039352	A/C	0.000614	14.02
	Bn-scaff_16361_1-p2545776	C08	30043480	A/G	0.000605	16.56
Drought stress
Days to flowering	Bn-A04-p12084855	A04	13058426	A/G	0.00032	12.74
	Bn-A04-p12899754	A04	13586126	A/C	0.0005	12.04
	Bn-A04-p12901227	A04	13587599	A/G	0.0005	12.04
	Bn-A04-p13125820	A04	13889986	A/G	0.000883	11.16
	Bn-A04-p13541465	A04	14204157	A/C	0.000669	11.59
	Bn-A04-p1865434	A04	1588506	A/G	0.000467	12.15
	Bn-A04-p2568394	A04	2279208	A/G	0.000362	12.55
	Bn-A04-p874008	A04	750452	A/G	0.000827	11.26
	Bn-A04-p9606190	A04	10742478	A/C	0.000502	10.24
	Bn-A10-p15330596	A10	16164284	A/G	0.000446	12.22
	Bn-A10-p15361519	A10	16139771	A/G	2.15e-05	17.06
	Bn-A10-p15367240	A10	16133754	A/G	0.000136	14.09
	Bn-A10-p15398137	A10	16108219	A/C	7.61e-05	15.02
	Bn-A10-p15405149	A10	16091976	A/G	0.000137	14.08
	Bn-A10-p15408188	A10	16088512	A/G	7.72e-05	14.99
	Bn-A10-p15542820	A10	222927	A/G	0.00028	12.95
	Bn-A10-p7252424	A10	8893827	A/G	0.000481	12.1
	Bn-A10-p7309029	A10	4542801	A/G	0.000627	11.69
	Bn-A10-p7346569	A10	353582	A/G	0.000934	11.07
	Bn-A10-p7347530	A10	8998128	A/G	0.000502	12.04
	Bn-scaff_15767_1-p174572	C02	31173352	A/G	0.000658	11.62
	Bn-scaff_15767_1-p195486	C02	31193680	A/G	0.000658	11.62
	Bn-scaff_15767_1-p203102	C02	31201124	A/G	0.000658	11.62
	Bn-scaff_16328_1-p332323	C02	261701	A/C	0.000658	11.62
	Bn-scaff_16328_1-p481341	C02	28226407	A/G	0.000658	11.62
	Bn-scaff_16328_1-p496952	C02	28245359	A/G	0.000658	11.62
	Bn-scaff_16328_1-p497079	C02	28245484	A/G	0.000658	11.62
	Bn-scaff_16328_1-p580832	C02	28325589	A/G	0.000658	11.62
	Bn-scaff_16328_1-p582726	C02	28327483	A/C	0.000658	11.62
	Bn-scaff_16328_1-p596336	C02	28341500	A/C	0.000658	11.62
	Bn-scaff_16328_1-p622552	C02	28367860	A/C	0.000658	11.62
	Bn-scaff_16328_1-p636786	C02	28382413	A/G	0.000658	11.62
	Bn-scaff_16328_1-p751831	C02	28490003	A/G	0.000658	11.62
	Bn-scaff_16485_1-p1260767	C02	29211976	A/G	0.000658	11.62
	Bn-scaff_16485_1-p1262900	C02	29214123	A/G	0.000658	11.62
	Bn-scaff_16485_1-p1267070	C02	29217984	A/G	0.000658	11.62
	Bn-scaff_16485_1-p1292793	C02	29227247	A/G	0.000658	11.62
	Bn-scaff_16485_1-p1334921	C02	29251072	A/G	0.000658	11.62
	Bn-scaff_16485_1-p1575966	C02	29519291	A/G	0.000658	11.62
	Bn-scaff_16485_1-p826430	C02	28810528	A/C	0.000658	11.62
	Bn-scaff_16485_1-p827925	C02	28812013	A/C	0.000658	11.62
	Bn-scaff_16545_1-p862530	C02	32168120	A/G	0.000658	11.62
	Bn-scaff_17067_1-p1025271	C02	30749807	A/G	0.000658	11.62
	Bn-scaff_17067_1-p1028491	C02	30753057	A/C	0.000658	11.62
	Bn-scaff_17067_1-p111399	C02	27550200	A/G	0.000658	11.62
	Bn-scaff_17067_1-p114926	C02	27553712	A/G	0.000658	11.62
	Bn-scaff_17067_1-p116130	C02	27554916	A/G	0.000658	11.62
	Bn-scaff_17067_1-p1175674	C02	30880318	A/G	0.000658	11.62
	Bn-scaff_17067_1-p1201050	C02	30898028	A/G	0.000658	11.62
	Bn-scaff_17067_1-p1271895	C02	30959071	A/C	0.000658	11.62
	Bn-scaff_17067_1-p133446	C02	27572861	A/G	0.000658	11.62
	Bn-scaff_17067_1-p154820	C02	27591159	A/C	0.000658	11.62
	Bn-scaff_17067_1-p16823	C02	30400575	A/G	0.000658	11.62
	Bn-scaff_17067_1-p17491	C02	30401243	A/C	0.000658	11.62
	Bn-scaff_17067_1-p175366	C02	27613357	A/G	0.000658	11.62
	Bn-scaff_17067_1-p176979	C02	27614934	A/C	0.000658	11.62
	Bn-scaff_17067_1-p37940	C02	30421931	A/G	0.000658	11.62
	Bn-scaff_17067_1-p389393	C02	27813913	A/G	0.000658	11.62
	Bn-scaff_17067_1-p394365	C02	27818888	A/G	0.000658	11.62
	Bn-scaff_17067_1-p402497	C02	27827022	A/C	0.000658	11.62
	Bn-scaff_17067_1-p427696	C02	27851635	A/G	0.000658	11.62
	Bn-scaff_17067_1-p448404	C02	27878567	A/G	0.000658	11.62
	Bn-scaff_17067_1-p515648	C02	27936629	A/C	0.000658	11.62
	Bn-scaff_17067_1-p53014	C02	30432959	A/C	0.000658	11.62
	Bn-scaff_17067_1-p53638	C02	30433583	A/G	0.000658	11.62
	Bn-scaff_17067_1-p652163	C02	28090827	A/C	0.000658	11.62
	Bn-scaff_17067_1-p653986	C02	28092646	A/G	0.000658	11.62
	Bn-scaff_17067_1-p77157	C02	30458323	A/C	0.000658	11.62
	Bn-scaff_17067_1-p83730	C02	30464875	A/G	0.000869	11.18
	Bn-scaff_17067_1-p937390	C02	30653825	A/G	0.000658	11.62
	Bn-scaff_17763_1-p2889	C02	11672476	A/G	0.000658	11.62
	Bn-scaff_18199_1-p102739	C02	24563345	A/C	0.000815	11.28
	Bn-scaff_18199_1-p109509	C02	24565290	A/G	0.000815	11.28
	Bn-scaff_18199_1-p125023	C02	24579661	A/G	0.000815	11.28
	Bn-scaff_18199_1-p145130	C02	24594200	A/C	0.000815	11.28
	Bn-scaff_18199_1-p161185	C02	24611602	A/C	0.000815	11.28
	Bn-scaff_18199_1-p272831	C02	24684119	A/G	0.000815	11.28
	Bn-scaff_18199_1-p285821	C02	24697490	A/G	0.000815	11.28
	Bn-scaff_18199_1-p286255	C02	24697925	A/G	0.000815	11.28
	Bn-scaff_18199_1-p294559	C02	24701132	A/G	0.000815	11.28
	Bn-scaff_18199_1-p355175	C02	24761888	A/G	0.000815	11.28
	Bn-scaff_18199_1-p361665	C02	24763406	A/G	0.000815	11.28
	Bn-scaff_18199_1-p378197	C02	24785371	A/G	0.000815	11.28
	Bn-scaff_18199_1-p379194	C02	24786370	A/G	0.000815	11.28
	Bn-scaff_18245_1-p119654	C02	30250775	A/C	0.000658	11.62
	Bn-scaff_18245_1-p163240	C02	30294441	A/G	0.000658	11.62
	Bn-scaff_18245_1-p171643	C02	30304108	A/G	0.000658	11.62
	Bn-scaff_18245_1-p176182	C02	30308649	A/G	0.000658	11.62
	Bn-scaff_18245_1-p214720	C02	30347473	A/G	0.000658	11.62
	Bn-scaff_18245_1-p55244	C02	30187724	A/C	0.000658	11.62
	Bn-scaff_18245_1-p55837	C02	30188316	A/G	0.000658	11.62
	Bn-scaff_18245_1-p56472	C02	30188951	A/G	0.000658	11.62
	Bn-scaff_18245_1-p56750	C02	30189229	A/G	0.000658	11.62
	Bn-scaff_18245_1-p84866	C02	30219143	A/G	0.000658	11.62
	Bn-scaff_18323_1-p150243	C02	30014267	A/C	0.000658	11.62
	Bn-scaff_18406_1-p12755	C02	31387156	A/G	0.000658	11.62
	Bn-scaff_18406_1-p183669	C02	31546724	A/C	0.000658	11.62
	Bn-scaff_18406_1-p192128	C02	31555099	A/C	0.000658	11.62
	Bn-scaff_18406_1-p258746	C02	31617575	GG	0.000658	11.62
	Bn-scaff_18406_1-p266350	C02	31625916	A/G	0.000658	11.62
	Bn-scaff_18406_1-p32052	C02	31408957	A/G	0.000658	11.62
	Bn-scaff_18406_1-p323640	C02	31679996	A/G	0.000658	11.62
	Bn-scaff_18406_1-p325057	C02	31681457	A/G	0.000658	11.62
	Bn-scaff_18406_1-p325183	C02	31681583	A/G	0.000658	11.62
	Bn-scaff_18406_1-p328447	C02	31683977	A/G	0.000658	11.62
	Bn-scaff_18406_1-p331195	C02	31686720	A/C	0.000658	11.62
	Bn-scaff_18406_1-p369950	C02	31713414	A/G	0.000658	11.62
	Bn-scaff_18406_1-p371018	C02	31714481	A/C	0.000658	11.62
	Bn-scaff_18406_1-p371652	C02	31715115	A/G	0.000658	11.62
	Bn-scaff_18406_1-p372235	C02	31715698	A/G	0.000658	11.62
	Bn-scaff_18406_1-p39429	C02	31416445	A/G	0.000658	11.62
	Bn-scaff_18406_1-p400545	C02	31743929	A/C	0.000658	11.62
	Bn-scaff_18406_1-p411792	C02	31755020	A/G	0.000658	11.62
	Bn-scaff_18406_1-p464535	C02	31796122	A/G	0.000658	11.62
	Bn-scaff_18406_1-p465887	C02	31797477	A/C	8.37e-05	14.86
	Bn-scaff_18406_1-p467454	C02	31799044	A/G	0.000658	11.62
	Bn-scaff_18406_1-p591911	C02	31924483	A/G	0.000658	11.62
	Bn-scaff_18406_1-p69905	C02	31437571	A/C	0.000658	11.62
	Bn-scaff_18406_1-p70631	C02	31438297	A/G	0.000658	11.62
	Bn-scaff_18406_1-p72301	C02	31439977	A/G	0.000658	11.62
	Bn-scaff_18406_1-p9791	C02	31384190	A/G	0.000658	11.62
	Bn-scaff_18507_1-p1157609	C02	26859780	A/G	0.000815	11.28
	Bn-scaff_18507_1-p1158357	C02	26860521	A/G	0.000815	11.28
	Bn-scaff_18507_1-p1174306	C02	26882487	A/C	0.000815	11.28
	Bn-scaff_18507_1-p1179240	C02	26889007	A/C	0.000815	11.28
	Bn-scaff_18507_1-p1181093	C02	26890665	A/G	0.000815	11.28
	Bn-scaff_18507_1-p1197729	C02	26904569	A/C	0.000815	11.28
	Bn-scaff_18507_1-p1198165	C02	26905539	A/G	0.000815	11.28
	Bn-scaff_18507_1-p1204527	C02	26911248	A/G	0.000815	11.28
	Bn-scaff_18507_1-p1208081	C02	26917572	A/G	0.000815	11.28
	Bn-scaff_18507_1-p1241638	C02	26972551	A/G	0.000815	11.28
	Bn-scaff_18507_1-p1242080	C02	26973536	A/G	0.000815	11.28
	Bn-scaff_18507_1-p1243187	C02	26981308	A/G	0.000815	11.28
	Bn-scaff_18507_1-p1244345	C02	26981842	A/G	0.000815	11.28
	Bn-scaff_18507_1-p1280009	C02	27017825	A/C	0.000815	11.28
	Bn-scaff_18507_1-p1291231	C02	27022961	A/G	0.000815	11.28
	Bn-scaff_18507_1-p1299280	C02	27029083	A/G	0.000815	11.28
	Bn-scaff_18507_1-p1313403	C02	27044415	A/G	0.000815	11.28
	Bn-scaff_18507_1-p1325005	C02	27059585	A/G	0.000815	11.28
	Bn-scaff_18507_1-p1327335	C02	27061715	A/G	0.000815	11.28
	Bn-scaff_18507_1-p1393848	C02	27122197	A/C	0.000815	11.28
	Bn-scaff_18507_1-p354053	C02	23345227	A/G	0.000815	11.28
	Bn-scaff_18507_1-p379205	C02	23391714	A/C	0.000815	11.28
	Bn-scaff_18507_1-p410736	C02	23432643	A/C	0.000815	11.28
	Bn-scaff_18507_1-p411802	C02	24033910	A/C	0.000815	11.28
	Bn-scaff_18507_1-p846959	C02	26503445	A/G	0.000815	11.28
	Bn-scaff_18507_1-p850136	C02	26508525	A/C	0.000815	11.28
	Bn-scaff_18507_1-p860801	C02	26519795	A/C	0.000815	11.28
	Bn-scaff_18507_1-p865781	C02	26523725	A/C	0.000815	11.28
	Bn-scaff_18507_1-p867509	C02	26525456	A/G	0.000815	11.28
	Bn-scaff_18507_1-p868665	C02	26526639	A/G	0.000815	11.28
	Bn-scaff_18507_1-p918845	C02	26577688	A/C	0.000815	11.28
	Bn-scaff_18507_1-p924151	C02	26584041	A/G	0.000815	11.28
	Bn-scaff_18507_1-p927268	C02	26591336	A/G	0.000815	11.28
	Bn-scaff_18507_1-p927413	C02	26591481	A/G	0.000815	11.28
	Bn-scaff_18507_1-p932255	C02	803455	A/G	0.000815	11.28
	Bn-scaff_18507_1-p947505	C02	246080	A/G	0.000815	11.28
	Bn-scaff_18507_1-p949762	C02	246308	A/G	0.000815	11.28
	Bn-scaff_18507_1-p956697	C02	247406	A/G	0.000815	11.28
	Bn-scaff_18507_1-p957664	C02	247483	A/G	0.000815	11.28
	Bn-scaff_18507_1-p981709	C02	26680614	A/G	0.000815	11.28
	Bn-scaff_18507_1-p982464	C02	26681745	A/C	0.000815	11.28
	Bn-scaff_18507_1-p986161	C02	26684937	A/G	0.000815	11.28
	Bn-scaff_20221_1-p131095	C02	251429	A/C	0.000815	11.28
	Bn-scaff_20732_1-p101324	C02	32006068	A/G	0.000658	11.62
	Bn-scaff_20732_1-p126267	C02	32033664	A/G	0.000658	11.62
	Bn-scaff_20732_1-p126745	C02	32034141	A/G	0.000658	11.62
	Bn-scaff_20732_1-p220595	C02	32108023	A/G	0.000658	11.62
	Bn-scaff_20732_1-p47754	C02	31951263	A/C	0.000658	11.62
	Bn-scaff_20732_1-p97173	C02	32001917	A/G	0.000658	11.62
	Bn-scaff_22749_1-p574003	C02	24986073	A/C	0.000815	11.28
	Bn-scaff_22749_1-p581843	C02	24976839	A/C	0.000815	11.28
	Bn-scaff_22749_1-p588403	C02	24968010	A/C	0.000815	11.28
	Bn-scaff_23401_1-p183259	C02	27497655	A/C	0.000815	11.28
	Bn-scaff_23401_1-p204764	C02	27521036	A/G	0.000815	11.28
	Bn-scaff_23401_1-p205204	C02	27521468	A/G	0.000815	11.28
	Bn-scaff_23401_1-p205749	C02	27522012	A/G	0.000815	11.28
	Bn-scaff_23401_1-p220325	C02	27535988	A/G	0.000815	11.28
	Bn-scaff_23401_1-p72806	C02	27353621	A/G	0.000815	11.28
	Bn-scaff_23401_1-p78385	C02	27359505	A/C	0.000815	11.28
	Bn-scaff_23401_1-p86442	C02	27363143	A/G	0.000815	11.28
	Bn-scaff_26317_1-p109568	C02	247876	A/G	0.000815	11.28
	Bn-scaff_26317_1-p112905	C02	247952	A/G	0.000815	11.28
	Bn-scaff_26317_1-p113246	C02	247986	A/G	0.000815	11.28
	Bn-scaff_26317_1-p113632	C02	248025	A/G	0.000815	11.28
	Bn-scaff_26317_1-p66736	C02	27223215	A/C	0.000815	11.28
	Bn-scaff_26317_1-p66967	C02	27222983	A/G	0.000815	11.28
	Bn-scaff_26317_1-p67975	C02	27221974	A/C	0.000815	11.28
	Bn-scaff_26317_1-p92299	C02	27203465	A/G	0.000815	11.28
	Bn-scaff_26317_1-p97480	C02	27198111	A/G	0.000815	11.28
	Bn-scaff_26317_1-p97724	C02	27197879	A/G	0.000815	11.28
	Bn-scaff_16002_1-p650113	C03	13698978	A/G	0.000231	13.25
	Bn-scaff_16002_1-p662652	C03	13684347	A/G	0.000231	13.25
	Bn-scaff_16925_1-p227550	C03	26275976	A/G	0.00038	12.47
	Bn-scaff_17042_1-p696305	C03	53858549	A/G	0.000675	9.81
	Bn-scaff_17042_1-p707263	C03	53870297	A/C	0.000675	9.81
	Bn-scaff_17042_1-p711807	C03	53879151	A/C	0.000675	9.81
	Bn-scaff_17457_1-p505494	C03	53910265	A/G	0.000675	9.81
	Bn-scaff_22728_1-p744551	C03	5904544	A/G	0.000902	11.13
	Bn-scaff_16182_1-p568073	C08	51732465	A/C	0.000226	13.29
	Bn-scaff_16361_1-p2080257	C08	29626657	A/G	2.32e-05	12.28
	Bn-scaff_18507_1-p767414	C08	5909292	A/C	0.000815	11.28
	Bn-scaff_18507_1-p774706	C08	5915283	A/C	0.000815	11.28
	Bn-scaff_18507_1-p778142	C08	5918704	A/G	0.000815	11.28
	Bn-scaff_18507_1-p780755	C08	5921312	A/G	0.000815	11.28
Days to ripening	Bn-scaff_16485_1-p668116	C06	3578323	A/C	0.000731	16.39
	Bn-scaff_16485_1-p676613	C06	3588430	A/G	0.000731	16.39
	Bn-scaff_16553_1-p87504	C06	2866490	A/G	0.000506	17.21
	Bn-scaff_16553_1-p87747	C06	2866733	A/G	0.000506	17.21
	Bn-scaff_16553_1-p88896	C06	2867884	A/G	0.000642	16.68
	Bn-scaff_16984_1-p115936	C06	3125994	A/G	0.000295	18.42
	Bn-scaff_16984_1-p121353	C06	3120319	A/G	0.0003	18.38
	Bn-scaff_16984_1-p129923	C06	3104976	A/G	0.000299	18.39
	Bn-scaff_16984_1-p130673	C06	3104228	A/C	0.000122	17.63
	Bn-scaff_16984_1-p130702	C06	3104199	A/C	0.000122	17.63
	Bn-scaff_16984_1-p138749	C06	3096777	A/C	0.000122	17.63
	Bn-scaff_16984_1-p138808	C06	3096718	A/G	0.000122	17.63
	Bn-scaff_16984_1-p138921	C06	3096606	A/G	0.000419	17.63
	Bn-scaff_16984_1-p140227	C06	3095801	A/C	0.000374	17.89
	Bn-scaff_16984_1-p140867	C06	3095147	A/C	0.000419	17.63
	Bn-scaff_16984_1-p145108	C06	3090889	A/G	0.000419	17.63
	Bn-scaff_16984_1-p155453	C06	3080573	A/G	0.000122	17.63
	Bn-scaff_16984_1-p158805	C06	315254	A/G	0.000122	17.63
	Bn-scaff_16984_1-p161383	C06	3066006	A/C	0.000408	17.69
	Bn-scaff_16984_1-p21869	C06	291660	A/C	0.000354	18.01
	Bn-scaff_16984_1-p22326	C06	291203	A/G	0.000382	17.84
	Bn-scaff_16984_1-p22381	C06	291148	A/G	0.000111	17.83
	Bn-scaff_16984_1-p22409	C06	291120	A/C	0.00028	18.53
	Bn-scaff_16984_1-p22475	C06	291054	A/G	0.000354	18.01
	Bn-scaff_25107_1-p17604	C06	250958	A/G	0.000531	17.1
	Bn-scaff_25107_1-p20683	C06	254037	A/G	0.00013	20.28
	Bn-scaff_25107_1-p22878	C06	256252	A/C	0.000239	18.89
	Bn-scaff_25107_1-p22897	C06	256271	A/G	0.000295	18.42
	Bn-scaff_25107_1-p4704	C06	234892	A/G	0.000239	18.89
	Bn-A02-p11995673	A02	8702311	A/G	0.000984	16.3
	Bn-A02-p26816506	A02	22420679	A/G	0.000101	21.6
	Bn-A02-p26824300	A02	22412924	A/G	0.000101	21.6
	Bn-A02-p26832454	A02	22405036	A/G	0.000101	21.6
	Bn-A02-p26854933	A02	22381892	A/G	0.000114	21.31
Plant height
	Bn-A03-p11156293	A03	10261429	A/G	0.000936	16.41
	Bn-A03-p16051661	A03	15132985	A/G	7.71e-05	19.27
	Bn-A03-p16431100	A03	15568261	A/G	9.46e-05	21.75
	Bn-A03-p16437979	A03	15573072	A/G	0.000107	21.45
	Bn-A03-p16454331	A03	15594658	A/G	0.000427	18.22
Branch number/plant	Bn-A03-p23973475	A03	22613859	A/G	8.5e-05	19.05
	Bn-A03-p29571938	A03	154684	A/G	0.00018	20.23
	Bn-A03-p9651526	A03	8886077	A/G	0.000221	19.75
	Bn-A04-p10458946	A04	11619110	A/G	0.000711	17.04
	Bn-A04-p12365264	A04	13349174	A/G	0.000526	17.74
	Bn-A04-p16156157	A04	16356433	A/G	0.000837	16.67
	Bn-A04-p16919648	A04	17069478	A/G	0.000747	16.93
	Bn-A04-p3485611	A04	3135017	A/G	0.000885	16.54
	Bn-A04-p7410699	A04	8746198	A/G	0.00085	14.05
	Bn-A04-p8700128	A04	44709	A/G	0.00092	16.45
	Bn-A04-p9582109	A04	410557	A/C	0.000836	16.67
	Bn-A04-p9623505	A04	10751282	A/C	0.000956	16.36
	Bn-A07-p15372787	A07	17292583	A/G	0.000371	18.54
	Bn-A07-p18103464	A07	10277074	A/G	0.000259	16.6
	Bn-A07-p18103505	A07	10277033	A/G	0.00059	17.47
	Bn-A07-p18208846	A07	20101610	A/G	0.000285	16.4
	Bn-A07-p18223256	A07	20115595	A/G	0.000778	16.84
	Bn-A07-p18226326	A07	20118101	A/C	0.000778	16.84
	Bn-A07-p18227328	A07	20119108	A/G	0.000285	16.4
	Bn-A07-p18230931	A07	20121813	A/G	0.00088	16.55
	Bn-A07-p7009935	A07	8910847	A/G	0.000223	19.73
	Bn-scaff_20125_1-p67021	A07	10070977	A/C	3.63e-05	20.96
	Bn-scaff_16449_1-p248131	C02	34352913	A/G	0.000321	18.88
	Bn-scaff_16449_1-p51890	C02	34509187	A/G	0.000573	11.71
	Bn-scaff_16449_1-p69605	C02	34489616	A/G	0.000883	16.55
	Bn-scaff_17109_1-p932239	C02	444939	A/G	0.000354	14.95
	Bn-scaff_17109_1-p933524	C02	445067	A/G	0.000354	14.95
	Bn-scaff_17109_1-p943195	C02	446139	A/C	0.000354	14.95
	Bn-scaff_17109_1-p944048	C02	446225	A/C	0.000354	14.95
	Bn-scaff_18507_1-p101661	C02	23970941	A/C	0.000375	18.52
	Bn-scaff_18507_1-p102088	C02	23970514	A/C	0.000375	18.52
	Bn-scaff_18507_1-p10622	C02	26762807	A/C	0.000375	18.52
	Bn-scaff_18507_1-p10913	C02	24092775	A/G	0.000375	18.52
	Bn-scaff_18507_1-p109901	C02	23966572	A/G	0.000375	18.52
	Bn-scaff_18507_1-p111108	C02	23964984	A/C	0.000375	18.52
	Bn-scaff_18507_1-p111280	C02	23964812	A/G	0.000375	18.52
	Bn-scaff_18507_1-p111617	C02	23964475	A/G	0.000375	18.52
	Bn-scaff_18507_1-p11611	C02	24092077	A/G	0.000375	18.52
	Bn-scaff_18507_1-p12162	C02	24087568	A/G	0.000375	18.52
	Bn-scaff_18507_1-p12506	C02	24087223	A/C	0.000375	18.52
	Bn-scaff_18507_1-p12566	C02	24087163	A/G	0.000375	18.52
	Bn-scaff_18507_1-p12964	C02	24086765	A/G	0.000375	18.52
	Bn-scaff_18507_1-p17831	C02	24077220	A/G	0.000375	18.52
	Bn-scaff_18507_1-p17997	C02	24077037	A/G	0.000375	18.52
	Bn-scaff_18507_1-p18405	C02	24076629	A/G	0.000375	18.52
	Bn-scaff_18507_1-p246815	C02	23769146	A/C	0.000375	18.52
	Bn-scaff_18507_1-p290320	C02	23296214	A/G	0.000375	18.52
	Bn-scaff_18507_1-p291873	C02	23297763	A/C	0.000375	18.52
	Bn-scaff_18507_1-p294279	C02	23300166	A/G	0.000375	18.52
	Bn-scaff_18507_1-p56209	C02	24019065	A/C	0.000375	18.52
	Bn-scaff_18507_1-p58987	C02	24014101	A/G	0.000375	18.52
	Bn-scaff_18507_1-p59341	C02	24013747	A/G	0.000375	18.52
	Bn-scaff_18507_1-p59483	C02	24013605	A/C	0.000375	18.52
	Bn-scaff_18507_1-p63272	C02	24010252	A/G	0.000375	18.52
	Bn-scaff_18507_1-p65688	C02	24007839	A/G	0.000375	18.52
	Bn-scaff_18507_1-p68027	C02	24005500	A/C	0.000375	18.52
	Bn-scaff_18507_1-p88164	C02	23984443	A/G	0.000375	18.52
	Bn-scaff_20221_1-p43849	C02	24148249	A/G	0.000375	18.52
	Bn-scaff_20221_1-p44460	C02	24148860	A/G	0.000375	18.52
	Bn-scaff_20221_1-p49276	C02	24153693	A/G	0.000375	18.52
	Bn-scaff_20221_1-p64321	C02	24163930	A/G	0.000375	18.52
	Bn-scaff_20221_1-p64342	C02	24163951	A/G	0.000375	18.52
	Bn-scaff_20221_1-p64925	C02	24164536	A/C	0.000375	18.52
	Bn-scaff_20221_1-p64981	C02	24164592	A/G	0.000375	18.52
	Bn-scaff_20221_1-p65077	C02	24164688	A/G	0.000375	18.52
	Bn-scaff_20221_1-p65440	C02	24165051	A/G	0.000375	18.52
	Bn-scaff_20221_1-p68431	C02	24168040	A/G	0.000375	18.52
	Bn-scaff_20221_1-p75074	C02	24175170	A/G	0.000375	18.52
	Bn-scaff_20221_1-p82651	C02	24182943	A/G	0.000371	18.54
	Bn-scaff_22451_2-p323318	C02	25784657	A/C	0.000678	17.15
	Bn-scaff_16414_1-p650418	C05	1279538	A/G	0.000488	17.91
	Bn-scaff_20125_1-p110307	C05	11417447	A/G	0.000131	20.99
	Bn-scaff_20125_1-p110480	C05	11417644	A/G	3.63e-05	20.96
	Bn-scaff_20125_1-p114833	C05	136975	A/G	3.63e-05	20.96
	Bn-scaff_20125_1-p116436	C05	136834	A/G	3.63e-05	20.96
	Bn-scaff_20125_1-p138480	C05	112919	A/G	3.63e-05	20.96
	Bn-scaff_20125_1-p20045	C05	11311282	A/G	3.63e-05	20.96
	Bn-scaff_20125_1-p63386	C05	11372758	A/C	3.63e-05	20.96
	Bn-scaff_20125_1-p64030	C05	11373354	A/C	3.63e-05	20.96
	Bn-scaff_20125_1-p64616	C05	11373931	A/G	3.63e-05	20.96
	Bn-scaff_20125_1-p65004	C05	11374315	A/G	3.63e-05	20.96
	Bn-scaff_20125_1-p65165	C05	11374476	A/G	3.63e-05	20.96
	Bn-scaff_20125_1-p65730	C05	11375739	A/G	3.63e-05	20.96
	Bn-scaff_20125_1-p65867	C05	11375876	A/G	3.63e-05	20.96
	Bn-scaff_20125_1-p66690	C05	11376698	A/G	3.63e-05	20.96
	Bn-scaff_20125_1-p67552	C05	11377349	A/C	3.63e-05	20.96
	Bn-scaff_20125_1-p68622	C05	11385933	A/G	3.63e-05	20.96
	Bn-scaff_20125_1-p68707	C05	11386018	A/G	3.63e-05	20.96
	Bn-scaff_20125_1-p86621	C05	11393802	A/G	3.63e-05	20.96
	Bn-scaff_20125_1-p88092	C05	11394921	A/G	3.63e-05	20.96
	Bn-scaff_20125_1-p88305	C05	11395135	A/G	3.63e-05	20.96
	Bn-scaff_20125_1-p88370	C05	11395200	A/C	3.63e-05	20.96
	Bn-scaff_20125_1-p88815	C05	11395645	A/G	3.63e-05	20.96
	Bn-scaff_20901_1-p276384	C05	125848	A/G	4.9e-05	23.31
	Bn-scaff_21821_1-p122253	C05	135624	A/G	3.63e-05	20.96
	Bn-scaff_21821_1-p128045	C05	135780	A/G	3.63e-05	20.96
	Bn-scaff_21821_1-p75538	C05	11200372	A/G	3.63e-05	20.96
	Bn-scaff_21821_1-p77819	C05	11206178	A/G	3.63e-05	20.96
	Bn-scaff_21821_1-p91441	C05	11231714	A/G	3.63e-05	20.96
	Bn-scaff_16095_1-p28021	C04	9981175	A/C	0.000169	17.45
	Bn-scaff_16309_1-p144811	C04	268699	A/C	0.000118	21.12
	Bn-scaff_16309_1-p145802	C04	17208480	A/C	0.000164	20.35
	Bn-scaff_17869_1-p814402	C04	9885518	A/C	0.000944	13.76
	Bn-scaff_20563_1-p11145	C08	12527759	A/T	4.73e-05	23.32
Seed weight/plant	Bn-scaff_21182_1-p42780	C08	2506776	A/G	0.000358	15.84
	Bn-scaff_21182_1-p62124	C08	2526183	A/G	0.0004	15.61
	Bn-scaff_21182_1-p66519	C08	2530578	A/G	0.0004	15.61
	Bn-scaff_25516_1-p144436	C08	2596046	A/C	0.0004	15.61
	Bn-scaff_27765_1-p209399	C08	2880381	A/G	7.54e-05	22.2
	Bn-scaff_27765_1-p268116	C08	2824056	A/G	0.0004	15.61
	Bn-scaff_19244_1-p123143	C01	84824	A/C	0.000834	16.32
	Bn-scaff_19244_1-p188091	C01	130644	A/C	2e-05	24.94
	Bn-scaff_19244_1-p189764	C01	132323	A/G	2.04e-05	24.89
	Bn-scaff_19244_1-p208724	C01	151105	A/C	0.000411	17.92
	Bn-scaff_19244_1-p250417	C01	190330	A/C	2.21e-05	24.7
Seed yield	Bn-scaff_19244_1-p260990	C01	199371	A/C	2.21e-05	24.7
	Bn-scaff_19244_1-p283272	C01	224308	A/G	2.58e-05	24.34
	Bn-scaff_19244_1-p304991	C01	247180	A/G	2.58e-05	24.34
	Bn-scaff_19244_1-p388798	C01	322398	A/C	3.78e-05	23.43
	Bn-scaff_19244_1-p421204	C01	359964	A/G	2.37e-05	24.54
	Bn-scaff_19244_1-p433627	C01	373713	A/G	2.37e-05	24.54
	Bn-scaff_19244_1-p444332	C01	384343	A/G	0.000434	17.8
	Bn-scaff_19244_1-p451742	C01	391744	A/G	0.000434	17.8
	Bn-scaff_19244_1-p479987	C01	409330	A/G	0.000434	17.8
	Bn-scaff_19244_1-p517124	C01	449274	A/G	0.000456	17.69
	Bn-scaff_19244_1-p551168	C01	473548	A/G	0.000456	17.69
	Bn-scaff_19244_1-p577643	C01	498823	A/G	0.00054	17.3
	Bn-scaff_19244_1-p579093	C01	500273	A/G	0.000485	17.55
	Bn-scaff_19244_1-p581170	C01	502350	A/G	0.00054	17.3
	Bn-scaff_19244_1-p590137	C01	511481	A/G	0.000485	17.55
	Bn-scaff_19244_1-p603262	C01	523996	A/G	0.000525	17.37
	Bn-scaff_19244_1-p604296	C01	525030	A/C	0.000468	17.63
	Bn-scaff_19244_1-p607967	C01	528750	A/G	0.000468	17.63
	Bn-scaff_19244_1-p609485	C01	530265	A/G	0.000468	17.63
	Bn-scaff_19244_1-p611953	C01	532733	A/G	0.000468	17.63
	Bn-scaff_19244_1-p620088	C01	540919	A/G	0.000468	17.63
	Bn-scaff_19244_1-p632975	C01	38682740	A/G	0.000525	17.37
	Bn-scaff_19244_1-p644336	C01	575626	A/C	0.000525	17.37
	Bn-scaff_19244_1-p652158	C01	582917	A/C	0.000525	17.37
	Bn-scaff_19244_1-p670758	C01	601491	A/G	0.000468	17.63
	Bn-scaff_19244_1-p679934	C01	611582	A/G	0.000468	17.63
	Bn-scaff_19244_1-p683537	C01	614927	A/G	0.000468	17.63
	Bn-scaff_19244_1-p690504	C01	625079	A/C	0.000468	17.63
	Bn-scaff_19244_1-p693772	C01	628300	A/G	0.000468	17.63
	Bn-scaff_19244_1-p741422	C01	663071	A/C	0.000689	16.75
	Bn-scaff_19244_1-p741538	C01	663187	A/C	0.000689	16.75
	Bn-scaff_19244_1-p756430	C01	676816	A/C	0.000651	16.88
	Bn-scaff_18776_1-p144339	C04	29607326	A/G	8.98e-06	23.65
	Bn-scaff_18776_1-p18005	C04	29479069	A/G	9.25e-06	23.58
	Bn-scaff_18776_1-p33555	C04	29490106	A/G	9.25e-06	23.58
	Bn-scaff_18776_1-p36364	C04	29492969	A/C	9.25e-06	23.58
	Bn-scaff_18776_1-p36455	C04	29493060	A/G	3.55e-05	23.58
	Bn-scaff_18776_1-p53923	C04	29515422	A/G	3.55e-05	23.58
	Bn-scaff_18776_1-p64756	C04	29527359	A/C	9.25e-06	23.58
	Bn-scaff_18776_1-p69965	C04	29531693	A/G	9.25e-06	23.58
	Bn-scaff_18776_1-p72140	C04	29533003	A/G	2.68e-05	24.25
	Bn-scaff_18776_1-p80214	C04	29542097	A/C	9.25e-06	23.58
	Bn-scaff_18776_1-p81905	C04	29543792	A/G	9.25e-06	23.58
	Bn-scaff_22148_1-p103647	C04	29133951	A/C	9.19e-06	23.6
	Bn-scaff_22148_1-p104729	C04	29135034	A/C	0.000327	18.44
	Bn-scaff_22148_1-p106441	C04	29136745	A/G	3.52e-05	23.6
	Bn-scaff_22148_1-p106826	C04	29137110	A/G	3.52e-05	23.6
	Bn-scaff_22148_1-p108904	C04	29139188	A/G	3.52e-05	23.6
	Bn-scaff_22148_1-p109994	C04	29140276	A/C	3.52e-05	23.6
	Bn-scaff_22148_1-p110626	C04	29140908	A/G	3.52e-05	23.6
	Bn-scaff_22148_1-p121544	C04	29142926	A/G	3.52e-05	23.6
	Bn-scaff_22148_1-p121681	C04	29143063	A/G	9.19e-06	23.6
	Bn-scaff_22148_1-p121965	C04	29143347	A/G	3.52e-05	23.6
	Bn-scaff_22148_1-p125074	C04	29146452	A/C	3.52e-05	23.6
	Bn-scaff_22148_1-p125108	C04	29146486	A/G	9.19e-06	23.6
	Bn-scaff_22148_1-p156479	C04	29179903	A/G	3.52e-05	23.6
	Bn-scaff_22148_1-p157118	C04	29180548	A/G	3.52e-05	23.6
	Bn-scaff_22148_1-p157200	C04	29180630	A/C	3.52e-05	23.6
	Bn-scaff_22148_1-p157485	C04	29180912	A/G	3.52e-05	23.6
	Bn-scaff_22148_1-p157602	C04	29181029	A/G	3.5e-05	23.61
	Bn-scaff_22148_1-p166019	C04	29189801	A/C	3.52e-05	23.6
	Bn-scaff_22148_1-p166821	C04	29190609	A/G	3.52e-05	23.6
	Bn-scaff_22148_1-p167171	C04	29190959	A/G	9.19e-06	23.6
	Bn-scaff_22148_1-p167297	C04	29191085	A/C	9.19e-06	23.6
	Bn-scaff_22148_1-p168131	C04	29191919	A/C	9.19e-06	23.6
	Bn-scaff_22148_1-p168875	C04	29192669	A/G	9.19e-06	23.6
	Bn-scaff_22148_1-p168961	C04	29192755	A/C	9.19e-06	23.6
	Bn-scaff_22148_1-p169170	C04	29192964	A/C	3.52e-05	23.6
	Bn-scaff_22148_1-p170184	C04	29194210	A/G	3.52e-05	23.6
	Bn-scaff_22148_1-p172018	C04	29196044	A/C	9.19e-06	23.6
	Bn-scaff_22148_1-p174252	C04	29198277	A/G	9.19e-06	23.6
	Bn-scaff_22148_1-p181456	C04	29206552	A/G	9.19e-06	23.6
	Bn-scaff_22148_1-p187489	C04	29213417	A/G	9.19e-06	23.6
	Bn-scaff_22148_1-p21841	C04	29030148	A/G	9.19e-06	23.6
	Bn-scaff_22148_1-p227057	C04	29262099	A/G	9.19e-06	23.6
	Bn-scaff_22148_1-p23174	C04	29031474	A/G	9.19e-06	23.6
	Bn-scaff_22148_1-p231818	C04	29266762	A/G	9.19e-06	23.6
	Bn-scaff_22148_1-p232670	C04	29267614	A/G	9.19e-06	23.6
	Bn-scaff_22148_1-p233356	C04	29268300	A/G	9.19e-06	23.6
	Bn-scaff_22148_1-p233516	C04	29268460	A/G	9.19e-06	23.6
	Bn-scaff_22148_1-p234244	C04	29269189	A/G	9.19e-06	23.6
	Bn-scaff_22148_1-p234585	C04	29269531	A/C	9.19e-06	23.6
	Bn-scaff_22148_1-p234637	C04	29269583	A/G	9.19e-06	23.6
	Bn-scaff_22148_1-p23538	C04	29031845	A/C	3.52e-05	23.6
	Bn-scaff_22148_1-p240694	C04	29275623	A/C	3.52e-05	23.6
	Bn-scaff_22148_1-p240787	C04	29275717	A/C	9.19e-06	23.6
	Bn-scaff_22148_1-p250776	C04	29285494	A/G	9.19e-06	23.6
	Bn-scaff_22148_1-p250845	C04	29285563	A/C	9.19e-06	23.6
	Bn-scaff_22148_1-p251521	C04	29286240	A/C	9.19e-06	23.6
	Bn-scaff_22148_1-p252198	C04	29286915	A/C	9.19e-06	23.6
	Bn-scaff_22148_1-p252620	C04	29287341	A/G	9.19e-06	23.6
	Bn-scaff_22148_1-p256979	C04	29292061	A/C	9.19e-06	23.6
	Bn-scaff_22148_1-p261296	C04	29296346	A/C	9.19e-06	23.6
	Bn-scaff_22148_1-p261397	C04	29296447	A/G	3.52e-05	23.6
	Bn-scaff_22148_1-p267006	C04	29300218	A/G	3.51e-05	23.61
	Bn-scaff_22148_1-p267914	C04	29300978	A/G	9.16e-06	23.61
	Bn-scaff_22148_1-p268492	C04	29301557	A/G	9.16e-06	23.61
	Bn-scaff_22148_1-p268850	C04	29301915	A/G	9.16e-06	23.61
	Bn-scaff_22148_1-p269026	C04	29302091	A/G	9.16e-06	23.61
	Bn-scaff_22148_1-p271582	C04	29304627	A/C	3.51e-05	23.61
	Bn-scaff_22148_1-p272716	C04	29305759	A/C	3.51e-05	23.61
	Bn-scaff_22148_1-p272858	C04	29305889	A/G	9.16e-06	23.61
	Bn-scaff_22148_1-p278862	C04	29312641	A/G	9.16e-06	23.61
	Bn-scaff_22148_1-p283564	C04	29317507	A/G	9.25e-06	23.58
	Bn-scaff_22148_1-p288623	C04	29322632	A/G	3.55e-05	23.58
	Bn-scaff_22148_1-p288883	C04	29322892	A/G	3.55e-05	23.58
	Bn-scaff_22148_1-p288979	C04	29322988	A/G	3.55e-05	23.58
	Bn-scaff_22148_1-p290295	C04	29324302	A/C	9.25e-06	23.58
	Bn-scaff_22148_1-p290463	C04	29324470	A/G	9.25e-06	23.58
	Bn-scaff_22148_1-p290672	C04	29325257	A/G	2.68e-05	24.25
	Bn-scaff_22148_1-p290740	C04	29325325	A/G	9.25e-06	23.58
	Bn-scaff_22148_1-p291974	C04	29326543	A/C	3.55e-05	23.58
	Bn-scaff_22148_1-p293835	C04	29328400	A/G	3.55e-05	23.58
	Bn-scaff_22148_1-p294183	C04	29328748	A/C	2.68e-05	24.25
	Bn-scaff_22148_1-p335141	C04	29368721	A/G	2.68e-05	24.25
	Bn-scaff_22148_1-p353543	C04	29382843	A/G	3.55e-05	23.58
	Bn-scaff_22148_1-p353628	C04	29382928	A/G	9.25e-06	23.58
	Bn-scaff_22148_1-p353792	C04	29383092	A/G	9.25e-06	23.58
	Bn-scaff_22148_1-p353943	C04	29383243	A/G	3.55e-05	23.58
	Bn-scaff_22148_1-p355198	C04	29384531	A/G	3.55e-05	23.58
	Bn-scaff_22148_1-p356208	C04	29385619	A/C	9.25e-06	23.58
	Bn-scaff_22148_1-p383901	C04	29452831	A/C	9.25e-06	23.58
	Bn-scaff_22148_1-p400066	C04	29470290	A/C	3.55e-05	23.58
	Bn-scaff_22148_1-p400140	C04	29470363	A/G	9.25e-06	23.58
	Bn-scaff_22148_1-p66564	C04	29072416	A/G	2.25e-07	36.06
	Bn-scaff_22148_1-p68211	C04	29074065	A/G	9.19e-06	23.6
	Bn-scaff_22148_1-p69860	C04	29075716	A/G	9.19e-06	23.6
	Bn-scaff_22148_1-p70294	C04	29076150	A/G	9.19e-06	23.6
	Bn-scaff_22148_1-p71161	C04	29077016	A/G	9.19e-06	23.6
	Bn-scaff_22148_1-p71406	C04	29077261	A/G	3.52e-05	23.6
	Bn-scaff_22148_1-p72416	C04	29078246	A/G	9.19e-06	23.6
	Bn-scaff_22148_1-p76088	C04	29081918	A/C	9.19e-06	23.6
	Bn-scaff_22148_1-p77629	C04	29083459	A/G	9.19e-06	23.6
	Bn-scaff_22148_1-p77754	C04	29083584	A/G	3.52e-05	23.6
	Bn-scaff_22148_1-p77959	C04	29083790	A/G	3.52e-05	23.6
	Bn-scaff_22148_1-p79171	C04	29085005	A/C	9.19e-06	23.6
	Bn-scaff_22148_1-p79620	C04	29085456	A/G	3.52e-05	23.6
	Bn-scaff_22148_1-p81110	C04	29087028	A/G	3.52e-05	23.6
	Bn-scaff_22148_1-p82731	C04	29088885	A/C	9.19e-06	23.6
	Bn-scaff_22148_1-p89133	C04	29114869	A/C	9.19e-06	23.6
	Bn-scaff_22148_1-p89325	C04	29115059	A/C	9.19e-06	23.6
	Bn-scaff_22148_1-p92250	C04	29117969	A/C	9.19e-06	23.6
	Bn-scaff_22148_1-p92305	C04	29118024	A/G	3.52e-05	23.6
	Bn-scaff_22148_1-p95826	C04	29121569	A/G	9.19e-06	23.6
	Bn-scaff_23946_1-p24221	C04	264484	A/G	0.00058	17.14
	Bn-scaff_23946_1-p25976	C04	266240	A/C	0.00058	17.14
	Bn-scaff_23946_1-p35627	C04	209660	A/G	0.00058	17.14
	Bn-scaff_23974_1-p11517	C04	990525	A/C	0.000615	17.01
	Bn-scaff_16984_1-p349440	C06	2877536	A/C	0.000708	14.14
	Bn-scaff_16984_1-p351553	C06	2875455	A/G	0.000708	14.14
	Bn-scaff_17799_1-p2161244	C06	34380721	A/G	0.000344	18.32
	Bn-scaff_17799_1-p2170193	C06	34379943	A/G	0.000344	18.32
	Bn-scaff_17799_1-p2216531	C06	34331757	A/G	0.000344	18.32
	Bn-scaff_17799_1-p2221144	C06	34328173	A/C	0.000344	18.32
* Position in base pairs for the lead SNP according to version 4 of the rapeseed reference sequence.
† P value of the corresponding agronomic and yield-related traits calculated by MLM .
‡ The phenotypic variance explained by the corresponding locus.

## Sheet: Additional File 6
Additional File 6 Significantly associated SNP markers with agronomic and yield related traits at P < 0.0001 analyzed through MLM (Mixed Linear Model) based statistical model of 119 rapeseed varieties under well-watered and drought stress conditions in 2018.
Well-watered condition
Traits	SNP	Chromosome	Position*	Allele	P value†	R2 (%)‡
Days to flowering	Bn-scaff_17369_1-p1016703	C01	11305446	A/G	0.000345	16.02
	Bn-scaff_17369_1-p1017003	C01	11304993	A/G	0.000218	19.82
	Bn-scaff_17369_1-p1041740	C01	11298169	A/C	0.000801	14.2
	Bn-scaff_17369_1-p1054771	C01	11285189	A/G	0.00094	16.43
	Bn-scaff_17369_1-p1055232	C01	11284729	A/C	0.000226	19.74
	Bn-scaff_17369_1-p1059513	C01	11280264	A/G	0.000345	16.02
	Bn-scaff_17369_1-p677065	C01	11708674	A/G	0.000274	19.29
	Bn-scaff_17369_1-p677343	C01	11708396	A/C	0.000761	16.92
	Bn-scaff_17369_1-p679303	C01	11705541	A/G	0.000274	19.29
	Bn-scaff_17369_1-p942513	C01	11389652	A/G	0.000358	18.66
	Bn-scaff_17369_1-p974691	C01	11358726	A/G	0.000345	16.02
	Bn-scaff_17592_1-p640689	C01	11021504	A/G	0.000749	16.95
	Bn-scaff_18636_1-p51263	C01	13067313	A/C	0.000816	16.76
Days to ripening	Bn-scaff_15650_1-p924603	C09	17078475	A/C	0.000484	17.74
	Bn-scaff_17888_1-p437754	C09	15529608	A/C	0.000463	17.84
	Bn-scaff_20903_1-p401739	C09	17026231	A/G	0.000771	16.68
	Bn-scaff_20903_1-p453556	C09	142463	A/C	0.000771	16.68
	Bn-scaff_20903_1-p455537	C09	142660	A/G	0.000771	16.68
	Bn-scaff_20903_1-p456556	C09	142762	A/G	0.000771	16.68
	Bn-scaff_20903_1-p470430	C09	144597	A/C	0.000484	17.74
	Bn-scaff_20903_1-p470732	C09	144567	A/C	0.000484	17.74
	Bn-scaff_20903_1-p517206	C09	145276	A/C	0.000755	16.73
Plant height	Bn-A01-p17377721	A01	143394	A/C	0.000785	17
	Bn-A01-p17941441	A01	15249586	A/G	9.95e-05	21.87
	Bn-A01-p21758046	A01	18351464	A/G	6.7e-06	28.47
	Bn-A01-p27079797	A01	21078344	A/G	6.58e-05	22.86
	Bn-A01-p5715141	A01	5217408	A/G	2.28e-05	25.44
	Bn-A01-p6678914	A01	6119402	A/G	0.000397	18.59
	Bn-A01-p7619726	A01	9978124	A/G	7.22e-06	28.29
	Bn-A01-p7890174	A01	7082866	A/G	0.000668	17.38
	Bn-A01-p8014995	A01	7196146	A/G	0.000225	19.93
	Bn-A01-p9203096	A01	7873510	A/G	0.000223	19.95
	Bn-A04-p17541623	A04	17648688	A/G	0.000333	19
	Bn-A04-p2841305	A04	459268	A/C	0.000487	18.11
	Bn-A04-p2843802	A04	2532899	A/C	0.000539	17.88
	Bn-A04-p2845855	A04	2534936	A/G	0.000165	17.78
	Bn-A04-p2847914	A04	1977941	A/C	0.000561	17.78
	Bn-A04-p2889239	A04	2555909	A/G	0.000165	17.78
	Bn-A10-p15378551	A10	16122341	A/G	1.14e-05	27.15
	Bn-A10-p15837575	A10	2121566	A/G	3.24e-05	21.46
	Bn-A10-p15838863	A10	210435	A/C	9.05e-05	22.1
	Bn-A10-p15838932	A10	210304	A/G	9.05e-05	22.1
	Bn-A10-p16924111	A10	947845	A/G	0.000124	21.34
	Bn-A10-p16932737	A10	16733209	A/G	3.58e-05	21.23
	Bn-A10-p16933405	A10	16738027	A/C	0.000104	21.77
	Bn-A10-p17561217	A10	17368255	A/C	0.000124	21.35
	Bn-A10-p17566833	A10	3550628	A/G	2.29e-05	25.43
	Bn-A10-p17568393	A10	17372956	A/G	2.29e-05	25.43
	Bn-scaff_17821_1-p30329	C03	56704667	A/C	0.000867	14.17
	Bn-scaff_18936_1-p102755	C03	2745162	A/G	0.000581	17.7
	Bn-scaff_18936_1-p240670	C03	2852351	A/C	0.000992	16.46
	Bn-scaff_18936_1-p269153	C03	2878346	A/G	1.24e-05	26.94
	Bn-scaff_18936_1-p274133	C03	2883326	A/C	0.000997	16.45
	Bn-scaff_18936_1-p325272	C03	2922407	A/G	1.08e-05	27.28
	Bn-scaff_18936_1-p439378	C03	3021667	A/G	8.96e-06	27.75
	Bn-scaff_18936_1-p440619	C03	3023049	A/G	8.96e-06	27.75
	Bn-scaff_18936_1-p472353	C03	3058428	A/G	1.06e-05	27.34
	Bn-scaff_18936_1-p559490	C03	3140112	A/G	1.06e-05	27.32
	Bn-scaff_18936_1-p610540	C03	3182947	A/C	1.02e-05	27.42
	Bn-scaff_18936_1-p611810	C03	3184218	A/G	1.02e-05	27.42
	Bn-scaff_18936_1-p618378	C03	3191489	A/G	1.02e-05	27.42
	Bn-scaff_18936_1-p622547	C03	3195658	A/G	1.02e-05	27.42
	Bn-scaff_18936_1-p643990	C03	3217123	A/C	1.02e-05	27.42
	Bn-scaff_18936_1-p93643	C03	2736068	A/G	0.000321	19.09
	Bn-scaff_18936_1-p97644	C03	2740052	A/G	2.61e-05	25.11
Branch number/plant	Bn-A04-p4346492	A04	4465542	A/G	0.000254	14.95
	Bn-A04-p4349715	A04	4468763	A/G	0.000566	13.4
	Bn-A04-p4350372	A04	4474536	A/G	0.000566	13.4
	Bn-A04-p4350555	A04	4474671	A/G	0.000566	13.4
	Bn-A04-p4392113	A04	4512265	A/G	0.000254	14.95
	Bn-A04-p4409348	A04	4529719	A/G	0.000457	16.22
	Bn-A04-p4409463	A04	4529841	A/C	0.000254	14.95
	Bn-A04-p4409752	A04	4530120	A/G	0.000254	14.95
	Bn-A04-p4410113	A04	4532710	A/G	0.000539	15.88
	Bn-A04-p4410144	A04	4532741	A/G	0.000477	16.13
	Bn-A04-p4410196	A04	4532793	A/G	0.000254	14.95
Seed number/silique	Bn-A03-p29264946	A03	26289639	A/G	0.000553	16.14
	Bn-A03-p29271424	A03	26286136	A/G	0.000831	15.28
	Bn-A03-p29326525	A03	26362505	A/G	0.000553	16.14
	Bn-A03-p29347368	A03	26378874	A/G	0.000553	16.14
	Bn-A03-p30658785	A03	28438798	A/C	0.000599	15.97
	Bn-A03-p30663365	A03	28439822	A/C	0.000599	15.97
	Bn-A03-p30667694	A03	28444334	A/C	0.000599	15.97
	Bn-A03-p31113968	A03	29008514	A/G	0.000599	15.97
	Bn-A03-p31212393	A03	29098027	A/G	0.000359	17.06
Drought stress
Days to flowering	Bn-A04-p12348826	A04	13331645	A/G	0.000782	15.75
	Bn-A04-p12372810	A04	13355491	A/G	0.000782	15.75
	Bn-A04-p13061139	A04	13749892	A/G	0.000812	15.66
	Bn-A04-p1865434	A04	1588506	A/G	0.000961	15.3
	Bn-A04-p2439163	A04	2126136	A/C	0.000436	17.01
	Bn-A04-p2542000	A04	2260566	A/G	0.000648	16.15
	Bn-A04-p2568394	A04	2279208	A/G	8.59e-05	20.57
	Bn-A04-p2592215	A04	440156	A/G	0.000238	15.71
	Bn-A04-p3448682	A04	3103903	A/G	0.000623	16.23
	Bn-A04-p3449764	A04	3104982	A/G	0.000623	16.23
	Bn-A04-p3618090	A04	3286925	A/G	7.63e-05	20.83
	Bn-A04-p6463878	A04	7666512	A/C	0.000439	16.99
	Bn-A04-p6719949	A04	7952152	A/G	0.000929	15.38
	Bn-scaff_23957_1-p616551	A04	7406864	A/C	0.000806	15.68
	Bn-A09-p20059101	A09	17034711	A/G	0.00067	16.08
	Bn-A09-p20081587	A09	14344730	A/G	0.000606	16.29
	Bn-A09-p23416800	A09	21819393	A/C	7.32e-05	20.92
	Bn-A09-p23861045	A09	22217935	A/G	0.000539	16.55
	Bn-A09-p23868070	A09	22231633	A/G	0.00063	16.21
	Bn-A09-p23904905	A09	22263937	A/C	7.27e-05	20.94
	Bn-A09-p23904964	A09	22264185	A/C	9.24e-05	17.66
	Bn-A09-p23918548	A09	22272660	A/G	9.24e-05	17.66
	Bn-A09-p23928124	A09	22293217	A/G	9.24e-05	17.66
	Bn-A09-p23928417	A09	22308493	A/C	7.91e-05	20.75
	Bn-A09-p23928674	A09	22308789	A/C	7.91e-05	20.75
	Bn-A09-p23986523	A09	229548	A/G	8.93e-05	17.73
	Bn-A09-p24003969	A09	22313439	A/C	8.4e-05	20.62
	Bn-A09-p24104666	A09	23049394	A/C	0.000113	17.25
	Bn-A09-p24106965	A09	23063555	A/C	0.000113	17.25
	Bn-A09-p25319672	A09	23363209	A/G	0.000528	16.59
	Bn-A09-p33975396	A09	31207202	A/C	0.000104	20.14
	Bn-A09-p33983999	A09	31213065	A/G	0.000383	14.75
	Bn-A09-p9980036	A09	8962563	A/G	0.000524	16.61
	Bn-scaff_17044_1-p570480	A09	16981514	A/G	0.000642	16.17
	Bn-scaff_27567_1-p347	A09	36027397	A/G	0.000487	14.26
	Bn-A10-p10244709	A10	11631811	A/C	0.000611	16.27
	Bn-A10-p15310323	A10	16190686	A/C	0.000458	16.9
	Bn-A10-p15330596	A10	16164284	A/G	0.000933	15.37
	Bn-A10-p15361519	A10	16139771	A/G	0.000888	15.47
	Bn-A10-p15405149	A10	16091976	A/G	0.000487	16.77
	Bn-A10-p15542820	A10	222927	A/G	0.000952	15.32
	Bn-A10-p2385591	A10	1348182	A/G	0.000311	17.74
	Bn-A10-p2532668	A10	5195	A/G	0.000207	18.63
	Bn-A10-p2536196	A10	13530	A/C	0.000586	16.37
	Bn-A10-p7252424	A10	8893827	A/G	6.67e-05	21.13
	Bn-A10-p7347530	A10	8998128	A/G	0.000194	18.77
	Bn-A10-p9605153	A10	11023635	A/G	0.000136	16.87
	Bn-scaff_15794_1-p96454	C03	56022880	A/C	0.000966	15.29
	Bn-scaff_17144_1-p2400	C03	393338	G/C	0.000443	16.97
	Bn-scaff_17440_1-p68056	C03	470683	A/G	0.000776	15.76
	Bn-scaff_17521_1-p949531	C03	21271907	A/G	0.000257	18.15
	Bn-scaff_20646_1-p432227	C03	17579417	A/G	0.000509	16.67
	Bn-scaff_20646_1-p471045	C03	17554602	A/C	0.000415	17.11
	Bn-scaff_22728_1-p744551	C03	5904544	A/G	0.000297	17.84
	Bn-scaff_23954_1-p635109	C03	11205203	A/C	0.000128	16.98
	Bn-scaff_24726_1-p39937	C03	48723874	A/C	0.000295	17.86
	Bn-scaff_15908_1-p1004869	C04	6153807	A/G	0.000706	13.52
	Bn-scaff_16217_1-p181427	C04	22294107	A/G	0.00075	13.4
	Bn-scaff_16309_1-p187425	C04	23251554	G/C	0.000897	15.45
	Bn-scaff_17335_1-p119237	C04	23456879	A/G	0.0002	18.7
	Bn-scaff_15818_1-p297955	C06	15582020	A/G	0.000973	15.28
	Bn-scaff_15818_1-p345564	C06	15639003	A/C	0.000668	16.08
	Bn-scaff_15818_1-p531515	C06	15815465	A/G	0.000915	15.41
	Bn-scaff_15818_1-p550445	C06	15827987	A/G	0.000915	15.41
	Bn-scaff_15818_1-p602647	C06	15875818	A/G	0.000106	20.1
	Bn-scaff_15818_1-p678205	C06	15954784	A/G	0.000915	15.41
	Bn-scaff_15818_2-p1235556	C06	17624961	A/G	0.000913	15.41
	Bn-scaff_15818_2-p1236404	C06	17625849	A/G	0.000913	15.41
	Bn-scaff_15818_2-p1431800	C06	17772500	A/G	0.000877	13.09
	Bn-scaff_18002_1-p156755	C06	11676538	A/G	0.000494	16.74
	Bn-scaff_18002_1-p205946	C06	11630226	A/C	0.000547	16.51
Days to silique development	Bn-A03-p14692579	A03	13882706	A/G	0.000832	10.39
	Bn-A03-p27256355	A03	25485861	A/G	0.000576	16.57
	Bn-A03-p27288521	A03	25524140	A/G	0.00055	16.67
	Bn-A03-p27289437	A03	25525060	A/C	0.000795	15.87
	Bn-A03-p373134	A03	342825	A/G	0.000661	16.27
	Bn-A03-p6265064	A03	4033583	A/C	0.000336	12.06
Days to ripening	Bn-A10-p1194688	A10	252841	A/G	0.000607	13.73
	Bn-A10-p1196851	A10	4598662	A/C	0.000607	13.73
	Bn-A10-p2106781	A10	1615139	A/G	0.000921	12.9
	Bn-A10-p2268881	A10	1570210	A/C	0.000889	12.97
	Bn-A10-p983013	A10	11225561	A/C	0.000583	16.26
	Bn-A10-p991199	A10	11331025	A/G	0.000583	16.26
	Bn-A10-p991279	A10	2531178	A/C	0.000583	16.26
Plant weight	Bn-scaff_18936_1-p325272	C03	2922407	A/G	0.000306	18.21
	Bn-scaff_18936_1-p439378	C03	3021667	A/G	0.000806	16.06
	Bn-scaff_18936_1-p440619	C03	3023049	A/G	0.000806	16.06
	Bn-scaff_18936_1-p559490	C03	3140112	A/G	0.000645	16.55
	Bn-scaff_18936_1-p610540	C03	3182947	A/C	0.000482	17.2
	Bn-scaff_18936_1-p611810	C03	3184218	A/G	0.000482	17.2
	Bn-scaff_18936_1-p618378	C03	3191489	A/G	0.000482	17.2
	Bn-scaff_18936_1-p622547	C03	3195658	A/G	0.000482	17.2
	Bn-scaff_18936_1-p643990	C03	3217123	A/C	0.000482	17.2
Seed weight/plant	Bn-scaff_15705_1-p373362	C07	211116	A/C	0.000896	15.98
	Bn-scaff_15705_1-p378012	C07	210254	A/G	0.00079	16.25
	Bn-scaff_15705_1-p379864	C07	210068	A/G	0.00074	16.4
	Bn-scaff_15705_1-p382468	C07	209808	A/C	0.000896	15.98
	Bn-scaff_15705_1-p383403	C07	209714	A/G	0.000816	16.18
	Bn-scaff_15705_1-p392673	C07	208785	A/G	0.000896	15.98
	Bn-scaff_15705_1-p394094	C07	208643	A/C	0.000896	15.98
Thousand seed weight	Bn-scaff_15818_1-p427676	C06	15724425	A/G	0.00044	18.57
	Bn-scaff_15818_1-p453625	C06	15751833	A/G	0.00044	18.57
	Bn-scaff_15818_1-p469375	C06	15766868	A/C	0.00044	18.57
	Bn-scaff_15818_1-p471106	C06	15768599	A/G	0.00044	18.57
	Bn-scaff_18702_1-p263991	C02	16251517	A/G	0.000553	17.2
	Bn-scaff_18702_1-p270197	C02	16260356	A/G	0.000553	17.2
	Bn-scaff_18702_1-p288731	C02	16279001	A/G	0.000553	17.2
	Bn-scaff_18702_1-p323368	C02	16314729	A/G	0.000553	15.55
	Bn-scaff_18702_1-p361232	C02	16355013	A/G	0.000553	15.55
	Bn-scaff_18702_1-p365839	C02	16359619	A/G	0.000553	17.2
	Bn-scaff_21861_1-p37272	C02	16902605	A/G	0.000553	15.47
	Bn-scaff_23401_1-p78401	C02	27359521	A/G	0.000553	17.74
Harvest index	Bn-A01-p20873657	A01	17681680	A/G	0.00064	17.21
	Bn-A01-p21758046	A01	18351464	A/G	1.01e-05	27.04
	Bn-A01-p21938751	A01	18547450	A/T	0.000351	18.59
	Bn-A01-p5715141	A01	5217408	A/G	0.000488	17.83
	Bn-A01-p6925167	A01	6341213	A/T	6.28e-05	22.62
	Bn-A01-p7619726	A01	9978124	A/G	1.05e-05	26.94
	Bn-A01-p7979458	A01	7163055	A/C	0.000803	16.69
	Bn-A01-p8014995	A01	7196146	A/G	0.000255	19.33
	Bn-A03-p2714251	A03	2268379	A/C	0.000699	14.4
	Bn-A03-p2737190	A03	2289884	A/C	4.66e-06	25.58
	Bn-A03-p2860489	A03	2428458	A/G	0.000589	14.77
	Bn-A03-p2862687	A03	3100456	A/G	0.000589	14.77
	Bn-A03-p2872671	A03	3103456	A/C	0.000158	20.45
	Bn-A04-p12344157	C04	13326977	A/G	0.000779	14.17
	Bn-A04-p12822929	C04	13487613	A/G	0.00066	14.53
	Bn-A04-p12825295	C04	13491287	A/G	0.00066	14.53
	Bn-A04-p12829159	C04	13507081	A/G	0.00066	14.53
Seed yield	Bn-scaff_15705_1-p373362	C07	211116	A/C	0.000879	16.02
	Bn-scaff_15705_1-p378012	C07	210254	A/G	0.000776	16.29
	Bn-scaff_15705_1-p379864	C07	210068	A/G	0.000728	16.44
	Bn-scaff_15705_1-p382468	C07	209808	A/C	0.000879	16.02
	Bn-scaff_15705_1-p383403	C07	209714	A/G	0.000805	16.21
	Bn-scaff_15705_1-p392673	C07	208785	A/G	0.000879	16.02
	Bn-scaff_15705_1-p394094	C07	208643	A/C	0.000879	16.02
* Position in base pairs for the lead SNP according to version 4 of the rapeseed reference sequence.
† P value of the corresponding agronomic and yield-related traits calculated by MLM.
‡ The phenotypic variance explained by the corresponding locus.

## Sheet: Additional File 7
Additional File 7 Significantly associated SNP markers with agronomic and yield related traits at P < 0.0001 analyzed through MLM (Mixed Linear Model) based statistical model of 119 rapeseed varieties under well-watered and drought stress conditions in 2020.
Well-watered condition
Traits	SNP	Chromosome	Position*	Allele	P value†	R2 (%)‡
Days to flowering	Bn-A02-p8934537	A02	866485	A/G	0.000255	15.24
	Bn-A02-p8999771	A02	878781	A/C	0.00059	13.58
	Bn-A02-p9000565	A02	878860	A/C	0.00059	13.58
	Bn-A02-p9000921	A02	878896	A/G	0.00059	13.58
	Bn-A02-p7976278	A02	4958194	A/C	0.000998	14.9
	Bn-A02-p8190375	A02	5179795	A/G	0.000818	15.31
	Bn-A02-p8191099	A02	5180519	A/G	0.000818	15.31
	Bn-A02-p8284992	A02	5257697	A/G	0.000373	14.48
	Bn-A02-p8323616	A02	5287814	A/G	0.000827	12.92
	Bn-A02-p8440451	A02	5381248	A/G	0.000417	14.26
	Bn-A02-p8660632	A02	5622288	A/G	0.000788	13.01
Days to silique development	Bn-A02-p8934537	A02	866485	A/G	0.000257	15.78
	Bn-A02-p8999771	A02	878781	A/C	0.000551	14.21
	Bn-A02-p9000565	A02	878860	A/C	0.000551	14.21
	Bn-A02-p9000921	A02	878896	A/G	0.000551	14.21
	Bn-A02-p8190375	A02	5179795	A/G	0.000932	15.59
	Bn-A02-p8191099	A02	5180519	A/G	0.000932	15.59
	Bn-A02-p8284992	A02	5257697	A/G	0.000463	14.57
	Bn-A02-p8323616	A02	5287814	A/G	0.000808	13.44
	Bn-A02-p8440451	A02	5381248	A/G	0.000466	14.56
	Bn-A02-p8660632	A02	5622288	A/G	0.000796	13.47
Plant weight	Bn-scaff_18322_1-p2633571	C03	6603022	A/C	0.000967	13.57
	Bn-scaff_18322_1-p2602773	C03	6633513	A/C	0.000967	13.57
	Bn-scaff_18322_1-p2588405	C03	6642468	A/G	0.000967	13.57
	Bn-scaff_18322_1-p2537950	C03	6687311	A/G	0.000684	14.29
	Bn-scaff_18322_1-p2518158	C03	6708756	A/G	0.000967	13.57
	Bn-scaff_18322_1-p2514095	C03	6712971	A/G	0.000967	13.57
	Bn-A06-p17024179	A06	18441190	A/C	0.000622	14.49
	Bn-A06-p17026294	A06	18443305	A/G	0.000778	16.58
	Bn-A06-p17032583	A06	18449594	A/G	0.00079	16.55
	Bn-A06-p17033313	A06	18450324	A/G	0.000511	17.54
	Bn-A06-p17037739	A06	18454361	A/G	0.000761	16.63
	Bn-A06-p17049401	A06	18465289	A/G	0.000511	17.54
	Bn-A06-p21825957	A06	20842625	A/G	0.000585	17.23
	Bn-A06-p21826609	A06	20843277	A/G	0.000532	17.44
	Bn-A06-p21826671	A06	20843339	A/G	0.000415	18.01
	Bn-A06-p21826979	A06	20843647	A/C	0.000415	18.01
	Bn-scaff_19208_1-p250474	C04	35474299	A/G	0.00054	17.41
	Bn-scaff_19208_1-p130237	C04	35603848	A/G	0.00054	17.41
	Bn-scaff_19208_1-p95562	C04	35641263	A/G	6.23e-05	22.4
	Bn-scaff_19208_1-p94553	C04	35642269	A/G	6.23e-05	22.4
	Bn-scaff_19208_1-p94501	C04	35642321	A/C	6.23e-05	22.4
	Bn-scaff_19208_1-p94498	C04	35642324	A/C	3.83e-05	23.55
	Bn-scaff_19208_1-p93814	C04	35643023	A/G	6.23e-05	22.4
	Bn-scaff_19208_1-p82535	C04	35694792	A/G	6.23e-05	22.4
	Bn-scaff_19208_1-p80655	C04	35696636	A/G	6.25e-05	22.39
	Bn-scaff_19208_1-p79746	C04	35697544	A/C	6.23e-05	22.4
	Bn-scaff_19208_1-p79737	C04	35697553	A/G	7.51e-05	19.04
	Bn-scaff_19208_1-p78898	C04	35698370	A/G	3.83e-05	23.55
Seed number/silique	Bn-scaff_20646_1-p850290	C03	17204083	A/C	0.000635	17.52
	Bn-scaff_20646_1-p838525	C03	17219438	A/G	0.000839	16.87
	Bn-scaff_20646_1-p810757	C03	17243280	A/C	0.000448	18.33
	Bn-scaff_20646_1-p805332	C03	17260112	A/G	0.000839	16.87
Seed weight/plant	Bn-scaff_18322_1-p821481	C03	8212826	A/G	0.00094	16.18
	Bn-scaff_18322_1-p820424	C03	8216656	A/G	0.00094	16.18
	Bn-scaff_18322_1-p818265	C03	8218731	AA	0.00094	16.18
	Bn-scaff_18322_1-p805056	C03	8232900	A/C	0.00094	16.18
	Bn-scaff_18322_1-p804580	C03	8233376	A/C	0.00094	16.18
	Bn-scaff_18322_1-p796160	C03	8243185	A/C	0.00094	16.18
	Bn-scaff_18322_1-p767595	C03	8273252	A/G	0.00094	16.18
	Bn-scaff_18322_1-p744117	C03	8319429	A/C	0.000862	16.37
	Bn-scaff_19208_1-p95562	C04	35641263	A/G	0.000795	16.56
	Bn-scaff_19208_1-p94553	C04	35642269	A/G	0.000795	16.56
	Bn-scaff_19208_1-p94501	C04	35642321	A/C	0.000795	16.56
	Bn-scaff_19208_1-p94498	C04	35642324	A/C	0.000719	16.78
	Bn-scaff_19208_1-p93814	C04	35643023	A/G	0.000795	16.56
	Bn-scaff_19208_1-p82535	C04	35694792	A/G	0.000795	16.56
	Bn-scaff_19208_1-p79746	C04	35697544	A/C	0.000795	16.56
	Bn-scaff_19208_1-p78898	C04	35698370	A/G	0.000719	16.78
Thousand seed weight	Bn-A05-p12120855	A05	237612	A/G	0.000564	16.35
	Bn-A05-p14786195	A05	11320722	A/C	0.000217	18.41
	Bn-A05-p14801451	A05	11331615	A/G	0.000217	18.41
	Bn-A05-p14830384	A05	11367768	A/G	0.000456	16.81
	Bn-A05-p14840113	A05	11379233	A/C	0.000456	16.81
	Bn-A05-p14844746	A05	11383917	A/C	0.000217	18.41
	Bn-A05-p15004033	A05	28408361	A/G	0.000217	18.41
	Bn-A05-p15236669	A05	11713915	A/C	0.000638	16.09
	Bn-A05-p16848755	A05	15538793	A/G	0.000733	15.79
	Bn-A05-p22804927	A05	20878855	A/G	0.000798	15.61
	Bn-A05-p2840537	A05	2901464	A/G	0.000387	17.16
	Bn-A07-p15756045	A07	17662711	A/G	0.000846	15.49
	Bn-A07-p16025294	A07	17922248	A/G	0.00029	17.79
	Bn-A07-p22121263	A07	23509084	A/C	0.000767	15.7
	Bn-A07-p5905223	A07	7861291	A/C	0.000997	15.14
	Bn-A07-p6428365	A07	485314	A/G	0.000283	17.84
	Bn-A07-p6443432	A07	474857	A/C	0.000243	18.17
	Bn-A07-p6524220	A07	8460396	A/G	0.000214	18.45
	Bn-A07-p7678712	A07	9115175	A/G	0.000483	16.69
	Bn-scaff_18702_1-p263991	C02	16251517	A/G	0.000718	15.84
	Bn-scaff_18702_1-p270197	C02	16260356	A/G	0.000718	15.84
	Bn-scaff_18702_1-p288731	C02	16279001	A/G	0.000718	15.84
	Bn-scaff_18702_1-p323368	C02	16314729	A/G	0.000718	15.84
	Bn-scaff_18702_1-p361232	C02	16355013	A/G	0.000718	15.84
	Bn-scaff_18702_1-p365839	C02	16359619	A/G	0.000718	15.84
	Bn-scaff_15782_1-p38010	C03	16783672	A/C	0.000243	15.58
	Bn-scaff_15782_1-p38060	C03	16783622	A/G	0.000243	15.58
	Bn-scaff_16755_1-p1291677	C03	59488730	A/G	0.000774	15.68
	Bn-scaff_18322_1-p2147199	C03	6948511	A/G	0.000169	18.96
	Bn-scaff_18322_1-p2299644	C03	6907059	A/G	0.000139	19.39
	Bn-scaff_18322_1-p2357361	C03	6852055	A/C	0.000139	19.39
	Bn-scaff_19047_1-p225539	C03	58469936	A/G	0.000524	16.51
	Bn-scaff_22728_1-p1249980	C03	5452575	A/G	0.000704	15.88
	Bn-scaff_15818_1-p427676	C06	15724425	A/G	0.00016	19.08
	Bn-scaff_15818_1-p453625	C06	15751833	A/G	0.00016	19.08
	Bn-scaff_15818_1-p469375	C06	15766868	A/C	0.00016	19.08
	Bn-scaff_15818_1-p471106	C06	15768599	A/G	0.00016	19.08
	Bn-scaff_20773_1-p538812	C06	5179168	A/G	0.000457	16.8
Seed yield	Bn-scaff_19208_1-p95562	C04	35641263	A/G	0.000728	16.77
	Bn-scaff_19208_1-p94553	C04	35642269	A/G	0.000728	16.77
	Bn-scaff_19208_1-p94501	C04	35642321	A/C	0.000728	16.77
	Bn-scaff_19208_1-p94498	C04	35642324	A/C	0.00066	16.99
	Bn-scaff_19208_1-p93814	C04	35643023	A/G	0.000728	16.77
	Bn-scaff_19208_1-p82535	C04	35694792	A/G	0.000728	16.77
	Bn-scaff_19208_1-p80655	C04	35696636	A/G	0.000955	16.16
	Bn-scaff_19208_1-p79746	C04	35697544	A/C	0.000728	16.77
	Bn-scaff_19208_1-p78898	C04	35698370	A/G	0.00066	16.99
Drought stress
Days to ripening	Bn-scaff_15844_1-p184165	C01	33411681	A/C	0.000174	20.23
	Bn-scaff_15844_1-p197924	C01	33427122	A/G	5.09e-05	20.11
	Bn-scaff_15844_1-p198846	C01	33428037	A/G	0.000174	20.23
	Bn-scaff_15844_1-p200267	C01	33429452	A/G	4.1e-05	23.64
	Bn-scaff_15844_1-p207904	C01	33437769	A/G	0.000174	20.23
	Bn-scaff_15844_1-p228400	C01	33448576	A/G	0.00018	20.14
Plant height	Bn-A07-p10652962	A07	11833017	A/G	0.000806	13.87
	Bn-A07-p10653042	A07	11833097	A/C	0.000806	13.87
	Bn-A07-p16036626	A07	17951152	A/G	0.000994	15.94
	Bn-A07-p16049291	A07	17963730	A/G	0.000994	15.94
	Bn-A07-p16049688	A07	17964127	A/C	0.000994	15.94
	Bn-A07-p16045526	A07	26606200	A/C	0.000994	15.94
Branch number/plant	Bn-A03-p19274997	A03	123918	A/C	0.000711	15.35
	Bn-A03-p5721231	A03	5149681	A/G	0.000591	15.73
	Bn-A03-p5721617	A03	5150067	A/G	0.000591	15.73
	Bn-A03-p8665794	A03	7957551	A/G	0.000695	15.4
	Bn-A03-p8851142	A03	8156299	A/G	0.000857	14.96
	Bn-scaff_20646_1-p675326	A03	11896443	A/G	0.000282	17.28
	Bn-A03-p18810251	A03	17825134	A/G	0.000726	15.31
	Bn-A03-p18811487	A03	17826372	A/G	0.000284	17.26
	Bn-A03-p18834464	A03	17848899	A/C	0.000183	18.19
	Bn-A03-p19198939	A03	18147813	A/G	0.000358	16.78
	Bn-A03-p19204483	A03	18153357	A/G	0.000973	14.7
	Bn-A03-p19441620	A03	18420397	A/G	0.000469	16.21
	Bn-A03-p20033408	A03	18902489	A/G	0.000809	15.08
	Bn-A04-p8713733	A04	29686	A/G	0.000297	17.17
	Bn-A04-p8709391	A04	35332	A/G	0.000297	17.17
	Bn-A04-p8705840	A04	39168	A/C	0.000297	17.17
	Bn-A04-p4529360	A04	4625893	A/G	0.000521	16
	Bn-A04-p4976932	A04	5115640	A/G	0.000335	16.92
	Bn-A04-p4977488	A04	5116196	A/G	0.000521	16
	Bn-A04-p4978492	A04	5117200	A/G	0.000335	16.92
	Bn-A04-p7161326	A04	8429541	A/C	0.000353	16.81
	Bn-A04-p7887561	A04	9210985	A/G	0.000272	17.35
	Bn-A04-p8009543	A04	9332737	A/G	0.000701	15.38
	Bn-A06-p172731	A06	144719	A/C	0.000748	15.24
	Bn-A06-p5345401	A06	3788629	A/G	0.00094	14.77
	Bn-A06-p7636729	A06	7278405	A/G	0.000953	14.74
	Bn-A06-p7641474	A06	7280606	A/C	0.000953	14.74
	Bn-A06-p7670615	A06	7306246	A/C	0.000238	17.63
	Bn-A06-p7670696	A06	7306328	A/G	0.000238	17.63
	Bn-A06-p8948420	A06	8425312	A/G	0.000513	16.02
	Bn-A06-p9064537	A06	8526398	A/G	0.000319	17.02
	Bn-A06-p9128417	A06	8594437	A/G	0.000524	15.98
	Bn-A06-p14214930	A06	15810866	A/G	0.000407	16.51
	Bn-A06-p14241294	A06	15828654	A/G	0.000657	15.51
	Bn-A06-p14510328	A06	16081713	A/G	0.000952	14.75
	Bn-A06-p15632434	A06	17132232	A/C	0.000627	15.61
	Bn-A06-p15801373	A06	17307456	A/C	0.00074	15.27
	Bn-A06-p16621639	A06	18116017	A/G	0.00091	14.84
	Bn-A06-p16624574	A06	18118493	A/C	0.00091	14.84
	Bn-A06-p16678748	A06	18166436	A/G	0.000416	16.46
	Bn-A06-p17549603	A06	18945278	A/G	0.000942	14.77
	Bn-A06-p17790290	A06	19227047	A/G	0.000921	14.81
	Bn-A06-p18040363	A06	19425736	A/G	0.000537	15.93
	Bn-A06-p18059678	A06	19437860	A/G	0.000786	15.14
	Bn-A06-p18136235	A06	19537354	A/G	0.000588	15.74
	Bn-A06-p18252711	A06	19636538	A/C	0.000507	16.05
	Bn-A07-p3826249	A07	358039	A/C	0.000793	15.12
	Bn-A07-p8162493	A07	9611371	A/C	0.000148	18.64
	Bn-A07-p8186509	A07	9639299	A/C	0.000888	14.89
	Bn-A07-p8227698	A07	9663919	A/C	0.000756	15.22
	Bn-A07-p9916647	A07	11196224	A/G	0.000357	16.78
	Bn-A07-p14333680	A07	16204068	A/G	0.00046	16.26
	Bn-A09-p33427256	A09	371380	A/G	0.000964	14.72
	Bn-A09-p23852034	A09	22206616	A/G	0.000625	15.62
	Bn-A09-p23861045	A09	22217935	A/G	0.000592	15.73
	Bn-A09-p23904905	A09	22263937	A/C	0.000523	15.99
	Bn-A09-p23928417	A09	22308493	A/C	0.000581	15.77
	Bn-A09-p23928674	A09	22308789	A/C	0.000581	15.77
	Bn-A09-p24003969	A09	22313439	A/C	0.000797	15.11
	Bn-scaff_27946_1-p1047	C02	28255420	A/G	0.00059	15.74
	Bn-scaff_15712_9-p695380	C02	39410893	A/C	0.000283	17.27
	Bn-scaff_17623_1-p738869	C02	42697951	A/G	0.000766	15.19
	Bn-scaff_17623_1-p715915	C02	42720839	A/G	0.000691	15.41
	Bn-scaff_17623_1-p701501	C02	42733156	A/G	0.000379	16.66
	Bn-scaff_17623_1-p697243	C02	42735523	A/G	0.000379	16.66
	Bn-scaff_17623_1-p697128	C02	42735638	A/G	0.000379	16.66
	Bn-scaff_20646_1-p377450	C03	123601	A/G	0.00032	17.01
	Bn-scaff_16614_1-p1216083	C03	896159	A/C	0.000377	16.67
	Bn-scaff_16614_1-p1129305	C03	961337	A/G	0.000905	14.85
	Bn-scaff_16614_1-p721297	C03	1381525	A/G	0.000932	14.79
	Bn-scaff_16614_1-p571357	C03	1538271	A/C	0.000638	15.57
	Bn-scaff_16614_1-p534173	C03	1569685	A/G	0.000889	14.89
	Bn-scaff_22728_1-p402134	C03	6135074	A/G	0.000864	14.95
	Bn-scaff_18322_1-p2487448	C03	6744232	A/C	0.000491	16.12
	Bn-scaff_20646_1-p1075213	C03	17005230	A/C	0.00036	16.76
	Bn-scaff_20646_1-p839711	C03	17218322	A/G	0.000428	16.4
	Bn-scaff_20646_1-p678479	C03	17379480	A/C	0.000282	17.28
	Bn-scaff_20646_1-p677296	C03	17380659	A/G	0.000986	14.67
	Bn-scaff_20646_1-p673796	C03	17384153	A/G	0.000243	17.59
	Bn-scaff_20646_1-p634413	C03	17416766	A/G	0.000282	17.28
	Bn-scaff_20646_1-p586920	C03	17464480	A/G	0.000282	17.28
	Bn-scaff_20646_1-p543963	C03	17499183	A/G	0.00032	17.01
	Bn-scaff_20646_1-p471045	C03	17554602	A/C	0.000494	16.1
	Bn-scaff_20646_1-p432227	C03	17579417	A/G	0.00034	16.88
	Bn-scaff_20646_1-p426582	C03	17585077	A/G	0.00032	17.01
	Bn-scaff_22933_1-p76584	C04	34000	A/G	0.000957	14.74
	Bn-scaff_19821_1-p268347	C04	178728	A/G	0.000238	17.63
	Bn-scaff_16935_1-p69744	C04	460211	A/G	0.000555	15.86
	Bn-scaff_15908_1-p545449	C04	5704481	A/G	0.000974	14.7
	Bn-scaff_15908_1-p1188324	C04	6341149	A/G	0.00056	15.85
	Bn-scaff_24123_1-p9014	C04	11534107	A/G	0.000777	15.17
	Bn-scaff_24123_1-p10997	C04	11537866	A/G	0.000777	15.17
	Bn-scaff_16576_1-p18033	C04	11762851	A/G	0.000867	14.94
	Bn-scaff_19821_1-p327213	C04	12720081	A/G	0.000238	17.63
	Bn-scaff_19821_1-p337408	C04	12723957	A/G	0.000238	17.63
	Bn-scaff_18505_1-p288443	C04	14546624	A/C	0.000986	14.68
	Bn-scaff_16394_1-p987099	C04	32288654	A/G	0.000961	14.73
	Bn-scaff_16394_1-p1000091	C04	32296417	A/G	0.000961	14.73
	Bn-scaff_16876_1-p1068372	C04	33873141	A/G	0.00073	15.3
	Bn-scaff_16876_1-p1066302	C04	33875216	A/C	0.000449	16.3
	Bn-scaff_16876_1-p1065270	C04	33876249	A/G	0.000449	16.3
	Bn-scaff_16876_1-p1038199	C04	33903171	A/G	0.000938	14.78
	Bn-scaff_16876_1-p466956	C04	34438959	A/G	0.000203	17.96
	Bn-scaff_16876_1-p466888	C04	34439027	A/C	0.000203	17.96
	Bn-scaff_16876_1-p466755	C04	34439160	A/C	0.000203	17.96
	Bn-scaff_16876_1-p465856	C04	34440059	A/G	0.000203	17.96
	Bn-scaff_16876_1-p390080	C04	34524407	A/G	0.000449	16.31
	Bn-scaff_16876_1-p367934	C04	34539263	A/G	0.000987	14.67
	Bn-scaff_16876_1-p327651	C04	34559134	A/C	0.000213	17.86
	Bn-scaff_16876_1-p198481	C04	34697683	A/G	0.000213	17.86
	Bn-scaff_18903_1-p568442	C04	47735837	A/G	0.000488	16.13
	Bn-scaff_16142_1-p30068	C08	12219009	A/G	0.000632	15.59
	Bn-scaff_17637_1-p177752	C08	12352133	A/G	0.000632	15.59
	Bn-scaff_17637_1-p126711	C08	12376442	A/G	0.000632	15.59
	Bn-scaff_17637_1-p84569	C08	12415247	A/C	0.000632	15.59
	Bn-scaff_17637_1-p68165	C08	12431800	A/C	0.000661	15.5
	Bn-scaff_16231_1-p1120106	C08	20788744	A/C	0.000955	14.74
	Bn-scaff_16361_1-p236123	C08	27747438	A/C	0.000966	14.72
Plant weight	Bn-scaff_18322_1-p2633571	C03	6603022	A/C	0.000967	13.57
	Bn-scaff_18322_1-p2602773	C03	6633513	A/C	0.000967	13.57
	Bn-scaff_18322_1-p2588405	C03	6642468	A/G	0.000967	13.57
	Bn-scaff_18322_1-p2537950	C03	6687311	A/G	0.000684	14.29
	Bn-scaff_18322_1-p2518158	C03	6708756	A/G	0.000967	13.57
	Bn-scaff_18322_1-p2514095	C03	6712971	A/G	0.000967	13.57
	Bn-A06-p17024179	A06	18441190	A/C	0.000622	14.49
	Bn-A06-p17026294	A06	18443305	A/G	0.000778	16.58
	Bn-A06-p17032583	A06	18449594	A/G	0.00079	16.55
	Bn-A06-p17033313	A06	18450324	A/G	0.000511	17.54
	Bn-A06-p17037739	A06	18454361	A/G	0.000761	16.63
	Bn-A06-p17049401	A06	18465289	A/G	0.000511	17.54
	Bn-A06-p21825957	A06	20842625	A/G	0.000585	17.23
	Bn-A06-p21826609	A06	20843277	A/G	0.000532	17.44
	Bn-A06-p21826671	A06	20843339	A/G	0.000415	18.01
	Bn-A06-p21826979	A06	20843647	A/C	0.000415	18.01
	Bn-scaff_19208_1-p250474	C04	35474299	A/G	0.00054	17.41
	Bn-scaff_19208_1-p130237	C04	35603848	A/G	0.00054	17.41
	Bn-scaff_19208_1-p95562	C04	35641263	A/G	6.23e-05	22.4
	Bn-scaff_19208_1-p94553	C04	35642269	A/G	6.23e-05	22.4
	Bn-scaff_19208_1-p94501	C04	35642321	A/C	6.23e-05	22.4
	Bn-scaff_19208_1-p94498	C04	35642324	A/C	3.83e-05	23.55
	Bn-scaff_19208_1-p93814	C04	35643023	A/G	6.23e-05	22.4
	Bn-scaff_19208_1-p82535	C04	35694792	A/G	6.23e-05	22.4
	Bn-scaff_19208_1-p80655	C04	35696636	A/G	6.25e-05	22.39
	Bn-scaff_19208_1-p79746	C04	35697544	A/C	6.23e-05	22.4
	Bn-scaff_19208_1-p79737	C04	35697553	A/G	7.51e-05	19.04
	Bn-scaff_19208_1-p78898	C04	35698370	A/G	3.83e-05	23.55
Seed number/silique	Bn-A02-p2122414	A02	750194	A/G	0.000673	17.23
	Bn-A02-p2124245	A02	751843	A/G	0.000371	18.61
	Bn-A02-p2124328	A02	751923	A/G	0.000518	17.83
	Bn-A02-p2124421	A02	752016	A/G	0.000288	19.2
	Bn-A02-p2130611	A02	757130	A/G	0.000903	16.55
	Bn-A02-p2130925	A02	757434	A/C	0.000903	16.55
	Bn-A02-p2134112	A02	760642	A/G	0.000445	18.19
	Bn-A02-p2136039	A02	762551	A/G	0.000117	21.32
	Bn-A02-p2138408	A02	764905	A/G	0.000172	20.4
	Bn-A02-p2165239	A02	791056	A/G	0.000888	16.59
	Bn-A02-p2288207	A02	915475	A/G	7.62e-05	22.33
	Bn-A02-p2292871	A02	921242	A/C	0.000141	20.87
	Bn-A02-p2364479	A02	989812	A/C	0.000266	19.38
	Bn-A02-p4259381	A02	169163	A/C	0.000125	21.15
	Bn-A02-p4262796	A02	169197	A/G	5.93e-05	22.93
	Bn-A02-p4262907	A02	169198	A/G	2.54e-05	21.84
	Bn-A02-p4306196	A02	169579	A/G	0.00021	17.12
	Bn-scaff_15712_10-p199582	C05	5123303	A/G	0.000293	19.16
	Bn-scaff_21124_1-p298134	C05	37589719	A/G	0.000604	17.48
	Bn-scaff_21124_1-p301252	C05	37592773	A/G	0.000568	17.62
	Bn-scaff_21124_1-p302157	C05	37593643	A/G	0.00065	17.31
	Bn-scaff_21124_1-p302890	C05	37594357	A/G	0.000589	17.54
	Bn-scaff_21124_1-p304465	C05	37595928	A/C	0.000754	16.96
	Bn-scaff_21124_1-p305006	C05	37596468	A/G	0.000258	19.45
	Bn-scaff_21124_1-p306959	C05	37598419	A/G	0.000604	17.48
	Bn-scaff_21124_1-p309708	C05	37601029	A/G	0.000397	18.45
	Bn-scaff_21124_1-p342994	C05	354919	A/G	0.000604	17.48
	Bn-scaff_21124_1-p343279	C05	354891	A/G	0.000604	17.48
	Bn-scaff_21124_1-p365879	C05	37635231	A/G	0.000575	17.59
	Bn-scaff_21124_1-p370121	C05	37637951	A/G	0.000569	17.61
	Bn-scaff_21124_1-p370366	C05	37638196	A/G	0.000589	17.54
	Bn-scaff_21124_1-p370923	C05	37638754	A/G	0.000754	16.96
	Bn-scaff_21124_1-p375749	C05	37643828	A/G	0.000178	17.48
	Bn-scaff_27568_1-p91	C05	22300578	A/G	0.000589	17.54
	Bn-scaff_16069_1-p544926	C07	242020	A/G	0.000671	17.23
	Bn-scaff_16069_1-p545843	C07	241928	A/G	0.000707	14.49
	Bn-scaff_16069_1-p550328	C07	241638	A/C	0.000671	17.23
	Bn-scaff_16069_1-p560878	C07	240871	A/G	0.000374	18.59
	Bn-scaff_16069_1-p573754	C07	240329	A/C	0.000407	15.68
	Bn-scaff_16069_1-p573805	C07	240324	A/C	0.000407	15.68
	Bn-scaff_16069_1-p576481	C07	240122	A/C	0.000407	15.68
	Bn-scaff_16069_1-p577083	C07	240060	A/C	0.000374	18.59
	Bn-scaff_16069_1-p583923	C07	239866	A/G	0.000374	18.59
	Bn-scaff_16069_1-p591612	C07	239116	A/G	0.000407	15.68
	Bn-scaff_16069_1-p591958	C07	239081	A/C	0.000374	18.59
	Bn-scaff_16069_1-p597796	C07	238991	A/G	0.000724	17.06
	Bn-scaff_16069_1-p599703	C07	238798	A/G	0.000374	18.59
	Bn-scaff_16069_1-p601368	C07	36930939	A/C	0.000407	15.68
	Bn-scaff_16069_1-p601794	C07	36931564	A/G	0.000374	18.59
	Bn-scaff_16069_1-p602150	C07	36931921	A/G	0.000958	16.41
	Bn-scaff_16069_1-p602227	C07	36931998	A/G	0.000374	18.59
	Bn-scaff_16069_1-p607537	C07	36944365	A/C	0.000407	15.68
	Bn-scaff_16069_1-p628565	C07	36970210	A/C	0.000647	14.68
	Bn-scaff_16069_1-p685101	C07	37080575	A/G	0.000374	18.59
	Bn-scaff_16069_1-p695279	C07	37089850	A/G	0.000724	17.06
	Bn-scaff_16069_1-p695336	C07	37089907	A/G	0.000407	15.68
	Bn-scaff_16069_1-p700577	C07	37090638	A/G	0.000374	18.59
	Bn-scaff_16069_1-p700623	C07	37090684	A/G	0.000374	18.59
	Bn-scaff_16069_1-p701473	C07	37091570	A/G	0.000407	15.68
	Bn-scaff_16069_1-p702572	C07	37092224	A/G	0.000374	18.59
	Bn-scaff_16069_1-p703139	C07	37092778	A/C	0.000374	18.59
	Bn-scaff_16069_1-p705800	C07	37095431	A/G	0.000407	15.68
	Bn-scaff_16069_1-p705985	C07	37095613	A/G	0.000407	15.68
	Bn-scaff_16069_1-p708917	C07	37098543	A/G	0.000374	18.59
	Bn-scaff_18202_1-p1503040	C07	22325917	A/C	0.000767	14.32
	Bn-scaff_18202_1-p1652970	C07	22146112	A/C	0.000751	16.97
	Bn-scaff_18202_1-p1658585	C07	22140412	A/G	0.000751	16.97
	Bn-scaff_18202_1-p1665222	C07	22132972	A/G	0.000811	14.2
	Bn-scaff_18202_1-p1683343	C07	22118893	A/G	0.000751	16.97
	Bn-scaff_18501_1-p472321	C07	20780055	A/C	0.000671	14.6
Seed weight/plant	Bn-A08-p12555227	A08	467910	A/G	0.000148	20.88
	Bn-A08-p12556455	A08	10335313	A/G	0.0005	18.02
	Bn-A08-p13626189	A08	11377260	A/G	0.000702	17.23
	Bn-A08-p13626982	A08	11378053	A/G	0.000776	17
	Bn-A08-p13638847	A08	11390137	A/G	0.000951	16.53
	Bn-A08-p13670107	A08	11415638	A/G	0.000709	17.21
	Bn-A08-p14538807	A08	12241951	A/G	0.000444	18.3
	Bn-A08-p15782077	A08	13277167	A/G	0.000164	17.77
	Bn-A08-p15782130	A08	13277220	A/G	0.000314	19.11
	Bn-A08-p15782229	A08	13277319	A/G	0.000532	17.88
	Bn-A08-p15792069	A08	13287731	A/G	0.000611	17.55
	Bn-A08-p15792369	A08	13288031	A/G	0.000611	17.55
	Bn-A08-p15994149	A08	13452346	A/G	0.000845	16.8
Thousand seed weight	Bn-scaff_15818_1-p427676	C06	15724425	A/G	0.00024	18.57
	Bn-scaff_15818_1-p453625	C06	15751833	A/G	0.00024	18.57
	Bn-scaff_15818_1-p469375	C06	15766868	A/C	0.00024	18.57
	Bn-scaff_15818_1-p471106	C06	15768599	A/G	0.00024	18.57
	Bn-scaff_18702_1-p263991	C02	16251517	A/G	0.000953	15.55
	Bn-scaff_18702_1-p270197	C02	16260356	A/G	0.000953	15.55
	Bn-scaff_18702_1-p288731	C02	16279001	A/G	0.000953	15.55
	Bn-scaff_18702_1-p323368	C02	16314729	A/G	0.000953	15.55
	Bn-scaff_18702_1-p361232	C02	16355013	A/G	0.000953	15.55
	Bn-scaff_18702_1-p365839	C02	16359619	A/G	0.000953	15.55
	Bn-scaff_21861_1-p37272	C02	16902605	A/G	0.000986	15.47
	Bn-scaff_23401_1-p78401	C02	27359521	A/G	0.000349	17.74
Harvest index	Bn-A08-p12555227	A08	467910	A/G	0.000702	16.93
	Bn-A08-p15782077	A08	13277167	A/G	0.00029	16.21
	Bn-A08-p15782130	A08	13277220	A/G	0.000296	18.9
	Bn-A08-p15782229	A08	13277319	A/G	0.000908	16.34
	Bn-A08-p6256690	A08	216232	A/G	0.000803	14.05
Seed yield	Bn-A08-p12555227	A08	467910	A/G	0.000148	20.88
	Bn-A08-p12556455	A08	10335313	A/G	0.0005	18.02
	Bn-A08-p13626189	A08	11377260	A/G	0.000702	17.23
	Bn-A08-p13626982	A08	11378053	A/G	0.000776	17
	Bn-A08-p13638847	A08	11390137	A/G	0.000951	16.53
	Bn-A08-p13670107	A08	11415638	A/G	0.000709	17.21
	Bn-A08-p14538807	A08	12241951	A/G	0.000444	18.3
	Bn-A08-p15782077	A08	13277167	A/G	0.000164	17.77
	Bn-A08-p15782130	A08	13277220	A/G	0.000314	19.11
	Bn-A08-p15782229	A08	13277319	A/G	0.000532	17.88
	Bn-A08-p15792069	A08	13287731	A/G	0.000611	17.55
	Bn-A08-p15792369	A08	13288031	A/G	0.000611	17.55
	Bn-A08-p15994149	A08	13452346	A/G	0.000845	16.8
* Position in base pairs for the lead SNP according to version 4 of the rapeseed reference sequence.
† P value of the corresponding agronomic and yield-related traits calculated by MLM.
‡ The phenotypic variance explained by the corresponding locus.

## Sheet: Additional File 8
Additional File 8 Statistics of the associated SNP number for agronomic and yield-related traits.
Traits	Associated SNP number
	Total	Top 3 chromosomes
1 Days to flowering (DTF, days)	324	171/C02	29/A10	23/A04
2 Days to silique development (DTSD, days)	30	10/A02	8/A01	6/A03 , A10
3 Days to ripening (DTR, days)	97	29/C06	21/C03	9/C09
4 Plant height (PH, no.)	70	17/C03	10/A10	11/A09
5 Branch number/plant (BNPP, no.)	250	55/C02	35/C03	30/A04 , C05
6 Plant weight (PW, g)	56	15/C03	13/A08	12/C04
7 Silique length (SL, cm)	-	-	-	-
8 Seed number/silique (SNPS, no.)	96	36/C07	17/C05	17/A02
9 Seed weight/plant (SWPP, g)	72	26/C04	13/A08	11/C01
10 Thousand seed weight (THSW, g)	60	14/C02	11/A05	9/C06
11 Harvest index (HI, %)	38	8/A01	8/C06	8/C08
12 Seed yield (SY, kg ha-1 )	188	125/C04	37/C01	13/A08
Total SNP Number	1281

## Sheet: Additional File 9
Additional File 9 Statistics of the associated gene number for for agronomic and yield-related traits.
Traits	Associated gene number
	Total	Top 3 chromosomes
1 Days to flowering (DTF, days)	524	262/C02	85/A04	64/A02
2 Days to silique development (DTSD, days)	11	7/A03	4/A02	-
3 Days to ripening (DTR, days)	143	76/C03	23/A01	22/C06
4 Plant height (PH, no.)	79	50/C03	17/A09	7/C05
5 Branch number/plant (BNPP, no.)	424	125/C03	58/C04	45/C02
6 Plant weight (PW, g)	108	53/C03	41/A08	8/C04
7 Silique length (SL, cm)	-	-	-	-
8 Seed number/silique (SNPS, no.)	557	398/A03	33/A09	30/C07
9 Seed weight/plant (SWPP, g)	96	36/C08	41/A08	9/C03
10 Thousand seed weight (THSW, g)	19	8/A05	7/C03	4/C02
11 Harvest index (HI, %)	92	36/A08	33/A03	15/C04
12 Seed yield (SY, kg ha-1 )	179	69/C01	67/C04	36/A08
Total Gene Number	2232

## Sheet: Additional File 10
Additional File 10 Candidate genes significantly associated with agronomic and yield-related traits in genome-wide association analysis (GWAS).
Traits	Gene name	Chromosome
Days to flowering	BNAA02G01430D	chrA2
	BNAA02G08560D	chrA2
	BNAA02G35030D	chrA2
	BNAC01G14450D	chrC1
	BNAC02G22810D	chrC2
	BNAC02G24200D	chrC2
	BNAC02G24860D	chrC2
	BNAC02G24890D	chrC2
	BNAC02G27250D	chrC2
	BNAC02G28130D	chrC2
	BNAC04G24850D	chrA4
	BNAC04G36740D	chrA4
	BNAC05G11110D	chrC2
	LOC106348836	chrC2
	LOC106348839	chrC2
	LOC106348841	chrC2
	LOC106348842	chrC2
	LOC106348844	chrC2
	LOC106348845	chrC2
	LOC106348846	chrC2
	LOC106350748	chrC2
	LOC106350751	chrC2
	LOC106351027	chrC2
	LOC106351030	chrC2
	LOC106351843	chrA10
	LOC106352235	chrC2
	LOC106352236	chrC2
	LOC106352721	chrC3
	LOC106352853	chrA4
	LOC106352855	chrA4
	LOC106352857	chrA4
	LOC106355036	chrC4
	LOC106355231	chrC1
	LOC106362724	chrC1
	LOC106366206	chrC1
	LOC106366207	chrC1
	LOC106366208	chrC1
	LOC106366214	chrC1
	LOC106368264	chrC1
	LOC106368265	chrC1
	LOC106369385	chrA10
	LOC106369386	chrA10
	LOC106369541	chrA10
	LOC106369931	chrA10
	LOC106370060	chrA10
	LOC106370061	chrA10
	LOC106370063	chrA10
	LOC106370234	chrA10
	LOC106370235	chrA10
	LOC106370613	chrA10
	LOC106370869	chrA10
	LOC106370870	chrA10
	LOC106370871	chrA10
	LOC106370872	chrA10
	LOC106370875	chrA10
	LOC106370876	chrA10
	LOC106370877	chrA10
	LOC106370878	chrA10
	LOC106370879	chrA10
	LOC106371281	chrA10
	LOC106371282	chrA10
	LOC106371284	chrA10
	LOC106371285	chrA10
	LOC106371286	chrA10
	LOC106371645	chrC1
	LOC106371660	chrC1
	LOC106371677	chrC1
	LOC106371693	chrC1
	LOC106371703	chrC1
	LOC106371712	chrC1
	LOC106372298	chrA10
	LOC106372307	chrA10
	LOC106372311	chrA10
	LOC106372396	chrA10
	LOC106373056	chrC1
	LOC106374341	chrA2
	LOC106374375	chrC1
	LOC106375761	chrC1
	LOC106375762	chrC1
	LOC106375763	chrC1
	LOC106375764	chrC1
	LOC106376726	chrC2
	LOC106376728	chrC2
	LOC106376729	chrC2
	LOC106376730	chrC2
	LOC106376731	chrC2
	LOC106376735	chrC2
	LOC106376736	chrC2
	LOC106376737	chrC2
	LOC106376739	chrC2
	LOC106377409	chrC1
	LOC106377451	chrC2
	LOC106377501	chrC1
	LOC106377587	chrC1
	LOC106377734	chrC1
	LOC106377891	chrC1
	LOC106378104	chrC2
	LOC106378106	chrC2
	LOC106378230	chrC2
	LOC106378231	chrC2
	LOC106378232	chrC2
	LOC106378234	chrC2
	LOC106378249	chrC2
	LOC106378252	chrC2
	LOC106378298	chrC2
	LOC106378299	chrC2
	LOC106378304	chrC2
	LOC106378305	chrC2
	LOC106378321	chrC2
	LOC106378322	chrC2
	LOC106378323	chrC2
	LOC106379110	chrC2
	LOC106379236	chrA2
	LOC106379438	chrC2
	LOC106379536	chrC2
	LOC106379540	chrC2
	LOC106379558	chrC2
	LOC106379559	chrC2
	LOC106379560	chrC2
	LOC106379588	chrC2
	LOC106379591	chrC2
	LOC106379593	chrC2
	LOC106379741	chrC2
	LOC106379823	chrC2
	LOC106380814	chrA2
	LOC106381294	chrC2
	LOC106381296	chrC2
	LOC106381494	chrC2
	LOC106381496	chrC2
	LOC106381497	chrC2
	LOC106381498	chrC2
	LOC106381499	chrC2
	LOC106381500	chrC2
	LOC106381501	chrC2
	LOC106381505	chrC2
	LOC106381506	chrC2
	LOC106381508	chrC2
	LOC106381509	chrC2
	LOC106381552	chrC2
	LOC106381553	chrC2
	LOC106381554	chrC2
	LOC106381555	chrC2
	LOC106381556	chrC2
	LOC106381558	chrC2
	LOC106381560	chrC2
	LOC106381561	chrC2
	LOC106381562	chrC2
	LOC106381563	chrC2
	LOC106381598	chrC2
	LOC106381599	chrC2
	LOC106381607	chrC2
	LOC106381609	chrC2
	LOC106381610	chrC2
	LOC106381611	chrC2
	LOC106381612	chrC2
	LOC106381614	chrC2
	LOC106381617	chrC2
	LOC106381619	chrC2
	LOC106381620	chrC2
	LOC106381621	chrC2
	LOC106381624	chrC2
	LOC106381625	chrC2
	LOC106381627	chrC2
	LOC106382440	chrC2
	LOC106383591	chrA2
	LOC106383602	chrA2
	LOC106383609	chrA2
	LOC106383618	chrA2
	LOC106383626	chrA2
	LOC106383637	chrA2
	LOC106383648	chrA2
	LOC106383655	chrA2
	LOC106383660	chrA2
	LOC106383668	chrA2
	LOC106383685	chrA2
	LOC106383706	chrA2
	LOC106383716	chrA2
	LOC106383724	chrA2
	LOC106383757	chrA2
	LOC106383959	chrC2
	LOC106384015	chrA2
	LOC106384033	chrA2
	LOC106384036	chrA2
	LOC106384547	chrC2
	LOC106384559	chrC2
	LOC106385434	chrC2
	LOC106385474	chrC2
	LOC106385876	chrC2
	LOC106385992	chrC2
	LOC106386010	chrC2
	LOC106387383	chrC2
	LOC106388183	chrC2
	LOC106388185	chrC2
	LOC106388187	chrC2
	LOC106388188	chrC2
	LOC106388189	chrC2
	LOC106388192	chrC2
	LOC106388193	chrC2
	LOC106388194	chrC2
	LOC106388195	chrC2
	LOC106388196	chrC2
	LOC106388197	chrC2
	LOC106388198	chrC2
	LOC106388200	chrC2
	LOC106388631	chrC2
	LOC106388642	chrC2
	LOC106388650	chrC2
	LOC106389485	chrA2
	LOC106389504	chrA2
	LOC106389510	chrA2
	LOC106389518	chrA2
	LOC106389532	chrA2
	LOC106389551	chrA2
	LOC106389579	chrA2
	LOC106389606	chrC2
	LOC106389607	chrC2
	LOC106389608	chrC2
	LOC106389616	chrC2
	LOC106389617	chrC2
	LOC106389619	chrC2
	LOC106389620	chrC2
	LOC106390149	chrC4
	LOC106391276	chrC2
	LOC106393029	chrC4
	LOC106393735	chrC2
	LOC106393844	chrC2
	LOC106394494	chrA4
	LOC106394577	chrC4
	LOC106396001	chrC4
	LOC106396148	chrA10
	LOC106396437	chrC4
	LOC106396438	chrC4
	LOC106396500	chrC4
	LOC106396725	chrC4
	LOC106401731	chrA10
	LOC106402433	chrA10
	LOC106406198	chrC2
	LOC106406435	chrA2
	LOC106406442	chrA2
	LOC106406450	chrA2
	LOC106408132	chrC2
	LOC106408376	chrA2
	LOC106408387	chrA2
	LOC106408397	chrA2
	LOC106408407	chrA2
	LOC106408790	chrC2
	LOC106411160	chrC2
	LOC106412417	chrC2
	LOC106414293	chrA4
	LOC106416215	chrA2
	LOC106416236	chrA2
	LOC106416273	chrA2
	LOC106416290	chrA2
	LOC106416301	chrA2
	LOC106416308	chrA2
	LOC106416444	chrC2
	LOC106416530	chrC2
	LOC106416793	chrC2
	LOC106417550	chrC2
	LOC106417551	chrC2
	LOC106417552	chrC2
	LOC106417962	chrC2
	LOC106418215	chrA10
	LOC106418238	chrA2
	LOC106418255	chrA2
	LOC106418274	chrA2
	LOC106418284	chrA2
	LOC106418293	chrA2
	LOC106418301	chrA2
	LOC106418310	chrA2
	LOC106418313	chrC2
	LOC106418317	chrA2
	LOC106418326	chrA2
	LOC106418334	chrA2
	LOC106418354	chrA2
	LOC106418419	chrC2
	LOC106418428	chrC2
	LOC106418480	chrC2
	LOC106418481	chrC2
	LOC106422170	chrC2
	LOC106422175	chrC2
	LOC106422183	chrC2
	LOC106422185	chrC2
	LOC106422188	chrC2
	LOC106422239	chrC2
	LOC106422243	chrC2
	LOC106422245	chrC2
	LOC106422247	chrC2
	LOC106422261	chrC2
	LOC106422623	chrC2
	LOC106422763	chrC2
	LOC106424403	chrC2
	LOC106426532	chrC2
	LOC106426536	chrC2
	LOC106426537	chrC2
	LOC106426549	chrC2
	LOC106430241	chrC2
	LOC106430242	chrC2
	LOC106430246	chrC2
	LOC106430263	chrC2
	LOC106430264	chrC2
	LOC106430268	chrC2
	LOC106430269	chrC2
	LOC106430277	chrC2
	LOC106430280	chrC2
	LOC106430284	chrC2
	LOC106432308	chrC2
	LOC106434048	chrC2
	LOC106440691	chrC2
	LOC106440692	chrC2
	LOC106440693	chrC2
	LOC106440694	chrC2
	LOC106440695	chrC2
	LOC106440697	chrC2
	LOC106440698	chrC2
	LOC106441091	chrC2
	LOC106445216	chrA4
	LOC106445227	chrA4
	LOC106445237	chrA4
	LOC106445427	chrA4
	LOC106445428	chrA4
	LOC106445429	chrA4
	LOC106445430	chrA4
	LOC106445474	chrA4
	LOC106445479	chrA4
	LOC106445480	chrA4
	LOC106445481	chrA4
	LOC106445483	chrA4
	LOC106445484	chrA4
	LOC106445485	chrA4
	LOC106446530	chrA4
	LOC106446532	chrA4
	LOC106446533	chrA4
	LOC106446535	chrA4
	LOC106446536	chrA4
	LOC106446537	chrA4
	LOC106446538	chrA4
	LOC106446539	chrA4
	LOC106446540	chrA4
	LOC106446541	chrA4
	LOC106446542	chrA4
	LOC106446545	chrA4
	LOC106446548	chrA4
	LOC106446549	chrA4
	LOC106446551	chrA4
	LOC106446552	chrA4
	LOC106446613	chrA4
	LOC106447866	chrA4
	LOC106448539	chrA4
	LOC106448542	chrA4
	LOC106448546	chrA4
	LOC106449154	chrA4
	LOC106449266	chrA4
	LOC106449294	chrA4
	LOC106449295	chrA4
	LOC106449297	chrA4
	LOC106449864	chrA4
	LOC106449865	chrA4
	LOC106449867	chrA4
	LOC106449868	chrA4
	LOC106449870	chrA4
	LOC106449872	chrA4
	LOC106451732	chrA4
	LOC111198027	chrA10
	LOC111200356	chrA10
	LOC111201332	chrA10
	LOC111201368	chrA10
	LOC111201485	chrA10
	LOC111201486	chrA10
	LOC111201487	chrA10
	LOC111201488	chrA10
	LOC111201489	chrA10
	LOC111201490	chrA10
	LOC111201491	chrA10
	LOC111201492	chrA10
	LOC111201493	chrA10
	LOC111201494	chrA10
	LOC111201495	chrA10
	LOC111201497	chrA10
	LOC111201887	chrC1
	LOC111202622	chrC2
	LOC111202931	chrC2
	LOC111202944	chrC2
	LOC111203085	chrC2
	LOC111203092	chrC2
	LOC111203106	chrC2
	LOC111203181	chrC2
	LOC111204666	chrC3
	LOC111205052	chrC2
	LOC111209418	chrC2
	LOC111209672	chrC2
	LOC111213560	chrA4
	LOC111213574	chrC2
	LOC111213761	chrC2
	LOC111213797	chrA4
	LOC111214983	chrA4
	LOC111214984	chrA4
	LOC111214985	chrA4
	LOC111214986	chrA4
	LOC111214987	chrA4
	LOC111214988	chrA4
	LOC111214990	chrA4
	LOC111214991	chrA4
	LOC111214992	chrA4
	LOC111214993	chrA4
	LOC111214994	chrA4
	LOC111215000	chrA4
	LOC111215051	chrA4
	LOC111215319	chrA4
	LOC111215320	chrA4
	LOC111215322	chrA4
	LOC111215323	chrA4
	LOC111215330	chrA4
	LOC111215331	chrA4
	LOC111215332	chrA4
	LOC125574851	chrC2
	LOC125575151	chrC2
	LOC125575210	chrA10
	LOC125575210	chrA10
	LOC125575617	chrC1
	LOC125578975	chrA10
	LOC125579013	chrA10
	LOC125579295	chrA10
	LOC125579297	chrA10
	LOC125579298	chrA10
	LOC125579300	chrA10
	LOC125579796	chrC1
	LOC125579797	chrC1
	LOC125580696	chrC1
	LOC125581232	chrC1
	LOC125581629	chrC2
	LOC125581646	chrC2
	LOC125581647	chrC2
	LOC125581780	chrA2
	LOC125581802	chrA2
	LOC125581889	chrC2
	LOC125581890	chrC2
	LOC125581894	chrC2
	LOC125581913	chrC2
	LOC125581918	chrC2
	LOC125581919	chrC2
	LOC125581923	chrC2
	LOC125581924	chrC2
	LOC125581925	chrC2
	LOC125581926	chrC2
	LOC125581930	chrC2
	LOC125581932	chrC2
	LOC125582047	chrC2
	LOC125582071	chrC2
	LOC125582077	chrC2
	LOC125582084	chrC2
	LOC125582085	chrC2
	LOC125582086	chrC2
	LOC125582103	chrC2
	LOC125582260	chrC2
	LOC125582270	chrC2
	LOC125582272	chrC2
	LOC125582273	chrC2
	LOC125582292	chrC2
	LOC125582297	chrC2
	LOC125582298	chrC2
	LOC125582300	chrC2
	LOC125582301	chrC2
	LOC125582302	chrC2
	LOC125582303	chrC2
	LOC125582304	chrC2
	LOC125582305	chrC2
	LOC125582308	chrC2
	LOC125582309	chrC2
	LOC125582314	chrC2
	LOC125582315	chrC2
	LOC125582316	chrC2
	LOC125582317	chrC2
	LOC125582328	chrC2
	LOC125582329	chrC2
	LOC125582330	chrC2
	LOC125582334	chrC2
	LOC125582339	chrC2
	LOC125582340	chrC2
	LOC125582342	chrC2
	LOC125582570	chrC2
	LOC125582606	chrC2
	LOC125582609	chrC2
	LOC125582663	chrC2
	LOC125582668	chrC2
	LOC125582738	chrC2
	LOC125582740	chrC2
	LOC125582741	chrC2
	LOC125582819	chrC2
	LOC125582823	chrC2
	LOC125582824	chrC2
	LOC125582844	chrC2
	LOC125582845	chrC2
	LOC125582846	chrC2
	LOC125582847	chrC2
	LOC125583670	chrA2
	LOC125583703	chrA2
	LOC125584777	chrC3
	LOC125584899	chrC3
	LOC125584900	chrC3
	LOC125584927	chrC3
	LOC125584930	chrC3
	LOC125584975	chrC3
	LOC125584990	chrC3
	LOC125585012	chrC4
	LOC125585895	chrC4
	LOC125585896	chrC4
	LOC125585897	chrC4
	LOC125585898	chrC4
	LOC125585899	chrC4
	LOC125589112	chrA2
	LOC125589113	chrA2
	LOC125589115	chrA2
	LOC125589677	chrA2
	LOC125589678	chrA2
	LOC125608004	chrA4
	LOC125608005	chrA4
	LOC125608081	chrA4
	LOC125608082	chrA4
	LOC125608083	chrA4
	LOC125608091	chrA4
	LOC125608093	chrA4
	LOC125608198	chrA4
	LOC125608474	chrA4
Days to silique development	LOC106416215	chrA2
	LOC106416236	chrA2
	LOC125581780	chrA2
	LOC106383591	chrA2
	LOC111214284	chrA3
	LOC111214283	chrA3
	LOC111214285	chrA3
	LOC111197916	chrA3
	LOC111214286	chrA3
	LOC111214287	chrA3
	LOC111214417	chrA3
Days to ripening	LOC106415660	chrA1
	LOC106415659	chrA1
	LOC106415748	chrA1
	LOC106415749	chrA1
	LOC106416177	chrA1
	LOC106416178	chrA1
	LOC106361379	chrA1
	LOC106415196	chrA1
	LOC106415197	chrA1
	LOC106414111	chrA1
	LOC125578513	chrA1
	LOC106414108	chrA1
	LOC106414107	chrA1
	LOC106414116	chrA1
	LOC106414106	chrA1
	LOC106414117	chrA1
	LOC106376007	chrA1
	LOC106414115	chrA1
	LOC106414113	chrA1
	LOC106413150	chrA1
	LOC106413970	chrA1
	LOC106415335	chrA1
	LOC106415334	chrA1
	LOC106453421	chrA3
	LOC106429144	chrA3
	LOC106353343	chrA7
	LOC106356882	chrA7
	LOC106346722	chrA7
	LOC106371527	chrA10
	LOC106371526	chrA10
	LOC106369648	chrA10
	LOC125579182	chrA10
	LOC106371528	chrA10
	LOC106369649	chrA10
	LOC125575703	chrA10
	LOC106370346	chrA10
	LOC106370347	chrA10
	LOC106370349	chrA10
	LOC125579183	chrA10
	LOC125579184	chrA10
	LOC125579186	chrA10
	LOC125579185	chrA10
	LOC106402127	chrA10
	LOC125579621	chrA10
	LOC125579951	chrC1
	LOC125584063	chrC3
	LOC125584064	chrC3
	LOC125584065	chrC3
	LOC125584067	chrC3
	LOC125584068	chrC3
	LOC125584070	chrC3
	LOC125584071	chrC3
	LOC125584072	chrC3
	LOC106420078	chrC3
	LOC125584073	chrC3
	LOC106454575	chrC3
	LOC106379037	chrC3
	LOC125584437	chrC3
	LOC125584076	chrC3
	LOC125584077	chrC3
	LOC125584078	chrC3
	LOC125584079	chrC3
	LOC125584080	chrC3
	BNAC03G05550D	chrC3
	LOC106454602	chrC3
	LOC106454614	chrC3
	LOC106454627	chrC3
	LOC106379052	chrC3
	LOC106454636	chrC3
	LOC125584081	chrC3
	BNAC03G05620D	chrC3
	LOC106454653	chrC3
	LOC106454664	chrC3
	LOC106379067	chrC3
	LOC106454685	chrC3
	LOC106379076	chrC3
	LOC106379084	chrC3
	LOC111204271	chrC3
	LOC106454693	chrC3
	LOC106454704	chrC3
	LOC106454713	chrC3
	LOC106379096	chrC3
	LOC106454725	chrC3
	LOC106431936	chrC3
	LOC106431908	chrC3
	LOC106454746	chrC3
	LOC106454811	chrC3
	LOC106365509	chrC3
	LOC106379137	chrC3
	LOC106379152	chrC3
	LOC106454828	chrC3
	LOC106454850	chrC3
	LOC106454869	chrC3
	LOC111204272	chrC3
	LOC111204273	chrC3
	LOC111204274	chrC3
	LOC111204275	chrC3
	LOC111197964	chrC3
	LOC111204276	chrC3
	LOC111204277	chrC3
	LOC111204278	chrC3
	LOC106431916	chrC3
	LOC111204279	chrC3
	LOC111204280	chrC3
	LOC106431009	chrC3
	LOC106431023	chrC3
	LOC106431049	chrC3
	LOC106431054	chrC3
	LOC106431060	chrC3
	LOC106431073	chrC3
	LOC106431084	chrC3
	LOC106431102	chrC3
	BNAC03G06050D	chrC3
	LOC111204284	chrC3
	LOC106431141	chrC3
	LOC106443103	chrC3
	LOC106431152	chrC3
	LOC106443104	chrC3
	LOC106431170	chrC3
	LOC111204286	chrC3
	LOC106431203	chrC3
	LOC106423145	chrC6
	LOC125589442	chrC6
	LOC125589023	chrC6
	LOC125589049	chrC6
	LOC106422578	chrC6
	LOC106422579	chrC6
	LOC125588946	chrC6
	LOC125588945	chrC6
	LOC106422573	chrC6
	LOC125588947	chrC6
	LOC106422574	chrC6
	LOC125588948	chrC6
	LOC106422546	chrC6
	LOC125588278	chrC6
	LOC106422528	chrC6
	LOC125589439	chrC6
	LOC106422569	chrC6
	LOC106422564	chrC6
	LOC106422548	chrC6
	LOC106422529	chrC6
	LOC106422550	chrC6
	LOC106422526	chrC6
Branch number/plant	LOC111214115	chrA3
	LOC111214627	chrA3
	LOC106384179	chrA3
	LOC111214116	chrA3
	LOC125606976	chrA3
	LOC111214165	chrA3
	LOC111214164	chrA3
	LOC106439397	chrA3
	LOC106439398	chrA3
	LOC106439399	chrA3
	LOC106439400	chrA3
	LOC106439402	chrA3
	LOC106439404	chrA3
	LOC106444929	chrA4
	LOC106444931	chrA4
	LOC106444930	chrA4
	LOC106444932	chrA4
	LOC106449026	chrA4
	LOC106445159	chrA4
	LOC106357068	chrA4
	LOC106445158	chrA4
	LOC106447825	chrA4
	LOC106441538	chrA4
	LOC111211263	chrA4
	LOC125608110	chrA4
	LOC125608495	chrA4
	LOC125608111	chrA4
	LOC106449116	chrA4
	LOC106445157	chrA4
	LOC125608112	chrA4
	LOC106447824	chrA4
	LOC106433677	chrA4
	LOC125608113	chrA4
	LOC106445151	chrA4
	LOC106445152	chrA4
	LOC106445153	chrA4
	LOC106445686	chrA4
	LOC125609899	chrA6
	LOC125609900	chrA6
	LOC106346828	chrA6
	LOC106346886	chrA6
	LOC125575444	chrA6
	LOC106346888	chrA6
	LOC106347069	chrA6
	LOC125575992	chrA6
	LOC106351499	chrA6
	BNAA06G14220D	chrA6
	LOC125609906	chrA6
	BNAA06G14230D	chrA6
	LOC106351501	chrA6
	LOC106349983	chrA6
	LOC106433691	chrA6
	LOC106367024	chrA6
	LOC106433701	chrA6
	LOC106433728	chrA6
	LOC106433709	chrA6
	LOC106433700	chrA6
	LOC106433687	chrA6
	BNAA06G14310D	chrA6
	LOC106433690	chrA6
	LOC106433719	chrA6
	LOC106433720	chrA6
	LOC106433718	chrA6
	LOC106433721	chrA6
	LOC106433699	chrA6
	LOC125610263	chrA6
	LOC106433698	chrA6
	LOC106433710	chrA6
	LOC106433723	chrA6
	LOC106433715	chrA6
	LOC106433714	chrA6
	LOC106433713	chrA6
	LOC106351404	chrA6
	LOC106433695	chrA6
	LOC106433694	chrA6
	LOC106433693	chrA6
	LOC106358623	chrA6
	LOC125610116	chrA6
	LOC125610117	chrA6
	LOC106437368	chrA6
	LOC106424828	chrA6
	LOC125609973	chrA6
	LOC106347839	chrA6
	LOC106347838	chrA6
	LOC106347835	chrA6
	LOC106351914	chrA6
	LOC106351913	chrA6
	LOC106348036	chrA6
	LOC106348035	chrA6
	LOC106348034	chrA6
	LOC106348033	chrA6
	LOC106351912	chrA6
	LOC106348032	chrA6
	LOC106348030	chrA6
	LOC106348029	chrA6
	LOC125609989	chrA6
	LOC106408002	chrA6
	LOC111198655	chrA6
	LOC106351910	chrA6
	LOC106348027	chrA6
	LOC106351909	chrA6
	LOC111198913	chrA6
	LOC106351908	chrA6
	LOC106348026	chrA6
	LOC106348025	chrA6
	LOC106351906	chrA6
	LOC106348024	chrA6
	LOC106351905	chrA6
	LOC106348023	chrA6
	LOC106348022	chrA6
	LOC106375594	chrA6
	LOC106375595	chrA6
	LOC106375588	chrA6
	LOC106375598	chrA6
	LOC125576023	chrA6
	LOC106348019	chrA6
	LOC106348018	chrA6
	LOC106351900	chrA6
	LOC106351899	chrA6
	LOC106348017	chrA6
	LOC106348016	chrA6
	LOC106351898	chrA6
	LOC125575805	chrA6
	LOC106350428	chrA6
	LOC106348014	chrA6
	LOC106348013	chrA6
	LOC111199495	chrA6
	LOC106348012	chrA6
	LOC106348011	chrA6
	LOC106348009	chrA6
	LOC106348010	chrA6
	LOC106377001	chrA6
	LOC106348006	chrA6
	LOC106348004	chrA6
	LOC106348003	chrA6
	LOC106348001	chrA6
	LOC106348002	chrA6
	LOC106348000	chrA6
	LOC106422081	chrA7
	LOC125576459	chrA7
	LOC125576114	chrA7
	LOC125576460	chrA7
	LOC111199438	chrA7
	LOC106355080	chrA7
	LOC106393471	chrA7
	LOC106402997	chrA7
	LOC106404064	chrA7
	LOC106405585	chrA7
	LOC106406346	chrA7
	LOC106404065	chrA7
	LOC111209969	chrA7
	LOC111212884	chrA7
	LOC106435238	chrA7
	LOC106435237	chrA7
	LOC125576470	chrA7
	LOC106435239	chrA7
	LOC106435231	chrA7
	LOC106435242	chrA7
	LOC106435241	chrA7
	LOC106444439	chrA7
	LOC106440338	chrA7
	LOC111201452	chrA9
	LOC111201453	chrA9
	LOC125578745	chrA9
	LOC106378085	chrC2
	LOC106379432	chrC2
	LOC125582092	chrC2
	LOC106379604	chrC2
	LOC125582265	chrC2
	BNACNNG50310D	chrC2
	LOC106381262	chrC2
	LOC106381261	chrC2
	BNACNNG50270D	chrC2
	LOC106423567	chrC2
	LOC106361617	chrC2
	LOC125582691	chrC2
	LOC125582093	chrC2
	LOC106380296	chrC2
	LOC106382520	chrC2
	LOC106378894	chrC2
	LOC106382521	chrC2
	LOC106378892	chrC2
	LOC111206861	chrC2
	LOC125582095	chrC2
	LOC106379993	chrC2
	LOC125582267	chrC2
	LOC106379441	chrC2
	LOC106378109	chrC2
	LOC106381300	chrC2
	LOC106381302	chrC2
	LOC111213458	chrC2
	LOC106378112	chrC2
	LOC106381305	chrC2
	LOC106379442	chrC2
	BNAC02G22210D	chrC2
	LOC106381307	chrC2
	LOC106380386	chrC2
	LOC125582268	chrC2
	LOC106378114	chrC2
	LOC106392868	chrC2
	LOC106392869	chrC2
	LOC106390885	chrC2
	LOC106390886	chrC2
	BNACNNG49070D	chrC2
	LOC106448815	chrC2
	LOC125582622	chrC2
	LOC125582591	chrC2
	LOC106448811	chrC2
	LOC106451841	chrC2
	LOC106426392	chrC3
	BNAC03G02650D	chrC3
	LOC106426338	chrC3
	LOC106426307	chrC3
	LOC106427563	chrC3
	LOC125584040	chrC3
	LOC125584042	chrC3
	LOC106426349	chrC3
	LOC125584041	chrC3
	LOC106441320	chrC3
	LOC106442959	chrC3
	LOC125584013	chrC3
	LOC125584043	chrC3
	LOC111204250	chrC3
	LOC125575476	chrC3
	LOC111210353	chrC3
	LOC125584014	chrC3
	LOC106426361	chrC3
	LOC106426348	chrC3
	LOC125584045	chrC3
	LOC125584044	chrC3
	LOC106426361	chrC3
	LOC106426325	chrC3
	LOC106426301	chrC3
	LOC111204252	chrC3
	LOC106426352	chrC3
	LOC106426383	chrC3
	LOC125584046	chrC3
	LOC106426336	chrC3
	LOC106426297	chrC3
	LOC106426322	chrC3
	LOC106412178	chrC3
	LOC106426312	chrC3
	LOC106426306	chrC3
	LOC106426305	chrC3
	LOC106426334	chrC3
	LOC106426333	chrC3
	BNAC03G02910D	chrC3
	LOC106426311	chrC3
	LOC111203832	chrC3
	LOC106426379	chrC3
	LOC125584047	chrC3
	LOC106426332	chrC3
	LOC106383517	chrC3
	LOC106386929	chrC3
	LOC106386927	chrC3
	LOC106386926	chrC3
	LOC106386925	chrC3
	LOC106386923	chrC3
	LOC106386922	chrC3
	LOC125582894	chrC3
	LOC125584161	chrC3
	LOC106386299	chrC3
	LOC111203913	chrC3
	LOC106386291	chrC3
	LOC106385150	chrC3
	LOC106386914	chrC3
	LOC106385149	chrC3
	LOC106386912	chrC3
	LOC106386911	chrC3
	LOC111213962	chrC3
	LOC106383511	chrC3
	LOC106383512	chrC3
	LOC125584163	chrC3
	LOC106385672	chrC3
	LOC111203548	chrC3
	LOC106386904	chrC3
	LOC106386902	chrC3
	LOC106385146	chrC3
	LOC106386404	chrC3
	LOC111203927	chrC3
	LOC111204337	chrC3
	LOC106386900	chrC3
	LOC106386901	chrC3
	LOC106386898	chrC3
	LOC125584164	chrC3
	BNAC03G71540D	chrC3
	LOC106386895	chrC3
	LOC106386893	chrC3
	LOC106386894	chrC3
	LOC106385145	chrC3
	LOC111203549	chrC3
	LOC106386890	chrC3
	LOC106386891	chrC3
	LOC106386883	chrC3
	LOC106386882	chrC3
	LOC106386885	chrC3
	LOC106386887	chrC3
	LOC106386888	chrC3
	LOC106386886	chrC3
	LOC106385458	chrC3
	LOC106386880	chrC3
	LOC106386877	chrC3
	LOC106385143	chrC3
	LOC106383508	chrC3
	LOC106386874	chrC3
	LOC106386873	chrC3
	LOC106386871	chrC3
	LOC106386972	chrC3
	LOC106386439	chrC3
	LOC106385142	chrC3
	LOC106386869	chrC3
	LOC106388392	chrC3
	LOC125584388	chrC3
	LOC106388389	chrC3
	LOC106388391	chrC3
	LOC106388388	chrC3
	LOC106388387	chrC3
	LOC106384028	chrC3
	LOC106388386	chrC3
	LOC106385511	chrC3
	LOC106388385	chrC3
	LOC106384027	chrC3
	LOC106388384	chrC3
	LOC106388383	chrC3
	LOC106388380	chrC3
	LOC106388378	chrC3
	LOC106388382	chrC3
	LOC106388377	chrC3
	LOC106388376	chrC3
	LOC106388375	chrC3
	LOC106385510	chrC3
	LOC106388374	chrC3
	LOC106397239	chrC3
	LOC106388371	chrC3
	LOC106454728	chrC4
	LOC106454726	chrC4
	LOC106454727	chrC4
	LOC106451156	chrC4
	LOC106451155	chrC4
	LOC106451153	chrC4
	BNAC04G11100D	chrC4
	LOC125585789	chrC4
	LOC106453486	chrC4
	LOC106453485	chrC4
	LOC106454723	chrC4
	LOC106451152	chrC4
	BNAC04G11120D	chrC4
	LOC106453484	chrC4
	LOC106451150	chrC4
	LOC106451149	chrC4
	LOC106453482	chrC4
	LOC106454721	chrC4
	LOC106453480	chrC4
	LOC125585790	chrC4
	LOC125585119	chrC4
	LOC106453478	chrC4
	LOC106451148	chrC4
	LOC106453477	chrC4
	LOC106454719	chrC4
	LOC106451147	chrC4
	LOC106451145	chrC4
	LOC106454718	chrC4
	LOC106451144	chrC4
	LOC106363314	chrC4
	LOC106445236	chrC4
	LOC106445232	chrC4
	BNACNNG38270D	chrC4
	LOC106445229	chrC4
	LOC106445230	chrC4
	LOC106402208	chrC4
	LOC106400933	chrC4
	LOC106398124	chrC4
	LOC106400932	chrC4
	LOC106398125	chrC4
	LOC125585175	chrC4
	LOC106400931	chrC4
	LOC125586619	chrC4
	LOC106359616	chrC4
	LOC106360716	chrC4
	LOC111205314	chrC4
	LOC111205316	chrC4
	LOC111205850	chrC4
	LOC111201706	chrC4
	LOC106430931	chrC4
	LOC125586542	chrC4
	LOC111202304	chrC4
	LOC111201740	chrC4
	LOC106376614	chrC4
	LOC106373612	chrC4
	LOC106376615	chrC4
	LOC106376617	chrC4
	LOC106376618	chrC4
	LOC106358393	chrC5
	LOC106358392	chrC5
	BNAC05G00250D	chrC5
	LOC106358388	chrC5
	LOC106412432	chrC5
	LOC106412431	chrC5
	LOC106412432	chrC5
	LOC125588000	chrC5
	LOC106351462	chrC5
	LOC125587078	chrC5
	LOC106346982	chrC5
	LOC106346981	chrC5
	LOC106347064	chrC5
	LOC106374393	chrC5
	LOC106375820	chrC5
	LOC125588194	chrC5
	LOC106374391	chrC5
	LOC106375819	chrC5
	LOC106373077	chrC5
	LOC125586885	chrC5
	LOC106375818	chrC5
	LOC106374390	chrC5
	LOC111213764	chrC5
	LOC106347074	chrC5
	LOC106349984	chrC5
	LOC106347076	chrC5
	LOC106347075	chrC5
	LOC106347078	chrC5
	LOC125592180	chrC8
	LOC125592182	chrC8
	LOC106412517	chrC8
	LOC106416246	chrC8
Plant height	LOC106400730	chrA2
	LOC125608086	chrA4
	LOC106449223	chrA4
	LOC125608088	chrA4
	LOC106353176	chrA7
	LOC111200819	chrA9
	LOC125577624	chrA9
	LOC106417196	chrA9
	LOC106416637	chrA9
	LOC106417194	chrA9
	LOC106416425	chrA9
	LOC106416396	chrA9
	LOC106417752	chrA9
	LOC106417716	chrA9
	LOC106418475	chrA9
	LOC106416790	chrA9
	LOC106416781	chrA9
	LOC106418469	chrA9
	LOC106416605	chrA9
	LOC125578040	chrA9
	LOC106418603	chrA9
	LOC106417192	chrA9
	LOC125584437	chrC3
	LOC125584076	chrC3
	LOC125584077	chrC3
	LOC125584078	chrC3
	LOC125584079	chrC3
	LOC125584080	chrC3
	BNAC03G05550D	chrC3
	LOC106454602	chrC3
	LOC106454614	chrC3
	LOC106454627	chrC3
	LOC106379052	chrC3
	LOC106454636	chrC3
	LOC125584081	chrC3
	BNAC03G05620D	chrC3
	LOC106454653	chrC3
	LOC106454811	chrC3
	LOC106365509	chrC3
	LOC106379137	chrC3
	LOC106379152	chrC3
	LOC106454828	chrC3
	LOC106454850	chrC3
	LOC106454869	chrC3
	LOC111204272	chrC3
	LOC111204273	chrC3
	LOC111204274	chrC3
	LOC111204275	chrC3
	LOC111197964	chrC3
	LOC111204276	chrC3
	LOC111204277	chrC3
	LOC111204278	chrC3
	LOC106431916	chrC3
	LOC111204279	chrC3
	LOC111204280	chrC3
	LOC106431009	chrC3
	LOC106431023	chrC3
	LOC106431049	chrC3
	LOC106431054	chrC3
	LOC106431060	chrC3
	LOC106431073	chrC3
	LOC106431084	chrC3
	LOC106431102	chrC3
	BNAC03G06050D	chrC3
	LOC111204284	chrC3
	LOC106431141	chrC3
	LOC106443103	chrC3
	LOC106431152	chrC3
	LOC106443104	chrC3
	LOC106431170	chrC3
	LOC111204286	chrC3
	LOC106431203	chrC3
	LOC125587650	chrC5
	LOC125587230	chrC5
	LOC125587651	chrC5
	LOC125587649	chrC5
	BNAC05G28690D	chrC5
	LOC106380617	chrC5
	LOC106358893	chrC5
Plant weight	LOC106351852	chrA6
	LOC106347868	chrA6
	LOC106347869	chrA6
	LOC125609979	chrA6
	LOC125610122	chrA6
	LOC125575990	chrA6
	LOC125575103	chrA8
	LOC106360859	chrA8
	LOC106360860	chrA8
	LOC106360861	chrA8
	LOC106360862	chrA8
	LOC106360865	chrA8
	LOC106370226	chrA8
	LOC106361016	chrA8
	LOC106371271	chrA8
	LOC106358930	chrA8
	LOC111200077	chrA8
	LOC106361019	chrA8
	LOC106361020	chrA8
	LOC106361021	chrA8
	LOC106361023	chrA8
	LOC106361022	chrA8
	BNAA08G11070D	chrA8
	LOC125577388	chrA8
	LOC106453667	chrA8
	LOC111216028	chrA8
	LOC125576937	chrA8
	LOC106361025	chrA8
	LOC106361024	chrA8
	LOC106358933	chrA8
	LOC106359756	chrA8
	LOC106361027	chrA8
	LOC106358934	chrA8
	LOC125577389	chrA8
	LOC106361028	chrA8
	LOC106361031	chrA8
	LOC106361029	chrA8
	LOC106428695	chrA8
	LOC106358936	chrA8
	LOC106361032	chrA8
	BNAA08G11210D	chrA8
	LOC106361033	chrA8
	LOC106361034	chrA8
	LOC106359757	chrA8
	LOC125577391	chrA8
	LOC125577390	chrA8
	LOC106361035	chrA8
	LOC106454811	chrC3
	LOC106365509	chrC3
	LOC106379137	chrC3
	LOC106379152	chrC3
	LOC106454828	chrC3
	LOC106454850	chrC3
	LOC106454869	chrC3
	LOC111204272	chrC3
	LOC111204273	chrC3
	LOC111204274	chrC3
	LOC111204275	chrC3
	LOC111197964	chrC3
	LOC111204276	chrC3
	LOC111204277	chrC3
	LOC111204278	chrC3
	LOC106431916	chrC3
	LOC111204279	chrC3
	LOC111204280	chrC3
	LOC106431009	chrC3
	LOC106431023	chrC3
	LOC106431049	chrC3
	LOC106431054	chrC3
	LOC106431060	chrC3
	LOC106431073	chrC3
	LOC106431084	chrC3
	LOC106431102	chrC3
	BNAC03G06050D	chrC3
	LOC111204284	chrC3
	LOC106431141	chrC3
	LOC106443103	chrC3
	LOC106431152	chrC3
	LOC106443104	chrC3
	LOC106431170	chrC3
	LOC111204286	chrC3
	LOC106431203	chrC3
	LOC106385363	chrC3
	LOC106385198	chrC3
	LOC106386029	chrC3
	LOC106385201	chrC3
	BNAC03G12790D	chrC3
	LOC111203553	chrC3
	LOC106387193	chrC3
	LOC106387192	chrC3
	LOC125584186	chrC3
	LOC106385203	chrC3
	LOC106394958	chrC3
	LOC106436682	chrC3
	LOC111203915	chrC3
	LOC106386410	chrC3
	LOC106387198	chrC3
	LOC106387199	chrC3
	LOC111204348	chrC3
	LOC106386126	chrC3
	LOC111198365	chrC4
	LOC106391239	chrC4
	LOC111197872	chrC4
	LOC106395233	chrC4
	LOC106391243	chrC4
	LOC106391244	chrC4
	LOC106391246	chrC4
	LOC106391247	chrC4
Seed number/silique	LOC125581729	chrA2
	LOC106383096	chrA2
	LOC106383106	chrA2
	LOC106417761	chrA2
	LOC106383112	chrA2
	LOC106418501	chrA2
	LOC106383127	chrA2
	LOC125581735	chrA2
	LOC111200516	chrA2
	LOC125581737	chrA2
	LOC106418520	chrA2
	LOC106418521	chrA2
	LOC106416431	chrA2
	LOC106417708	chrA2
	LOC106418005	chrA2
	LOC106383186	chrA2
	LOC125581757	chrA2
	LOC106416197	chrA2
	LOC125581762	chrA2
	LOC106363611	chrA2
	LOC106383563	chrA2
	LOC106383575	chrA2
	LOC106416207	chrA2
	LOC106383583	chrA2
	LOC106416215	chrA2
	LOC106416236	chrA2
	LOC125581780	chrA2
	LOC106383591	chrA2
	BNAA02G35030D	chrA2
	LOC106383602	chrA2
	LOC106383609	chrA2
	LOC106383618	chrA2
	LOC106383626	chrA2
	LOC106383637	chrA2
	LOC106383648	chrA2
	LOC106383660	chrA2
	LOC106383655	chrA2
	LOC106406435	chrA2
	LOC106406442	chrA2
	LOC106383668	chrA2
	LOC106379236	chrA2
	LOC106406450	chrA2
	LOC106383706	chrA2
	LOC106383685	chrA2
	LOC106416273	chrA2
	LOC106383716	chrA2
	LOC106383724	chrA2
	LOC106380814	chrA2
	LOC125581802	chrA2
	LOC106416290	chrA2
	LOC106416301	chrA2
	LOC106383757	chrA2
	LOC106416308	chrA2
	LOC106383766	chrA2
	LOC106383774	chrA2
	LOC106422695	chrA2
	LOC106422659	chrA2
	LOC106422720	chrA2
	LOC125581508	chrA2
	LOC125581506	chrA2
	LOC106397420	chrA2
	LOC106422602	chrA2
	LOC106399245	chrA2
	LOC106397193	chrA2
	LOC106400373	chrA2
	LOC106351916	chrA2
	LOC106397075	chrA2
	LOC106397513	chrA2
	LOC106397651	chrA2
	LOC106422725	chrA2
	LOC111208256	chrA2
	LOC106379136	chrA2
	LOC106380502	chrA2
	LOC106380503	chrA2
	LOC106422624	chrA2
	LOC125581528	chrA2
	LOC106422702	chrA2
	LOC125581531	chrA2
	LOC106422741	chrA2
	LOC106422658	chrA2
	LOC106377677	chrA2
	LOC125581544	chrA2
	LOC125581552	chrA2
	LOC106422788	chrA2
	LOC106422787	chrA2
	LOC106422756	chrA2
	LOC106380510	chrA2
	LOC106422698	chrA2
	LOC106380511	chrA2
	LOC106422688	chrA2
	LOC125581570	chrA2
	LOC106422681	chrA2
	LOC106380515	chrA2
	LOC111208491	chrA2
	LOC111204070	chrA2
	LOC106422731	chrA2
	LOC106440806	chrA3
	LOC106440808	chrA3
	LOC106440805	chrA3
	LOC106440804	chrA3
	BNAA03G46640D	chrA3
	LOC106440803	chrA3
	LOC106440801	chrA3
	LOC106440802	chrA3
	LOC106444604	chrA3
	LOC106440798	chrA3
	LOC106440799	chrA3
	LOC106440797	chrA3
	LOC106440796	chrA3
	LOC106440795	chrA3
	LOC106440793	chrA3
	LOC106440788	chrA3
	LOC106440792	chrA3
	LOC125590178	chrA3
	LOC106440790	chrA3
	LOC106350773	chrA3
	LOC106440787	chrA3
	LOC106350772	chrA3
	LOC106440775	chrA3
	LOC125590186	chrA3
	LOC106440783	chrA3
	LOC111214297	chrA3
	LOC106440781	chrA3
	LOC106440777	chrA3
	LOC106440774	chrA3
	LOC106440772	chrA3
	LOC106440771	chrA3
	LOC106442734	chrA3
	LOC106361740	chrA3
	LOC106361741	chrA3
	LOC106361739	chrA3
	LOC106359184	chrA3
	LOC106361738	chrA3
	LOC106361737	chrA3
	LOC106361736	chrA3
	LOC106360072	chrA3
	LOC106360071	chrA3
	LOC106361735	chrA3
	LOC106360069	chrA3
	LOC106361733	chrA3
	LOC106361731	chrA3
	LOC106361732	chrA3
	LOC106360067	chrA3
	LOC106361730	chrA3
	LOC106361729	chrA3
	LOC106361728	chrA3
	LOC106359183	chrA3
	LOC106359182	chrA3
	LOC106361727	chrA3
	BNAA03G47210D	chrA3
	LOC106361726	chrA3
	LOC106361725	chrA3
	LOC106360063	chrA3
	LOC106361722	chrA3
	LOC106361721	chrA3
	LOC106409631	chrA3
	LOC106361720	chrA3
	LOC111214301	chrA3
	LOC106440835	chrA3
	LOC106444615	chrA3
	LOC106440836	chrA3
	LOC111214302	chrA3
	LOC111200512	chrA3
	LOC111214492	chrA3
	LOC111214303	chrA3
	LOC106436554	chrA3
	LOC106436550	chrA3
	LOC106444620	chrA3
	LOC106440844	chrA3
	LOC106440846	chrA3
	LOC106440847	chrA3
	LOC106442747	chrA3
	LOC106444622	chrA3
	LOC106440848	chrA3
	LOC106440849	chrA3
	LOC106444623	chrA3
	LOC106440850	chrA3
	LOC106440851	chrA3
	LOC106444624	chrA3
	LOC106442748	chrA3
	LOC106440852	chrA3
	LOC106440854	chrA3
	LOC106440855	chrA3
	LOC106444625	chrA3
	LOC125607813	chrA3
	LOC106440857	chrA3
	LOC106440858	chrA3
	LOC111198953	chrA3
	LOC106442750	chrA3
	LOC106440860	chrA3
	LOC106440861	chrA3
	LOC125607211	chrA3
	LOC106444627	chrA3
	LOC106444628	chrA3
	LOC106444629	chrA3
	LOC106444630	chrA3
	LOC106440864	chrA3
	BNAA03G47650D	chrA3
	LOC111214714	chrA3
	LOC106440865	chrA3
	LOC106444631	chrA3
	LOC106444632	chrA3
	LOC106444633	chrA3
	LOC106440866	chrA3
	LOC125575326	chrA3
	LOC106440867	chrA3
	LOC106440868	chrA3
	LOC106442754	chrA3
	LOC106442755	chrA3
	LOC106440871	chrA3
	LOC111214304	chrA3
	LOC106440870	chrA3
	LOC106440869	chrA3
	LOC106444635	chrA3
	LOC106444634	chrA3
	LOC106444637	chrA3
	LOC106440874	chrA3
	LOC106440872	chrA3
	LOC106440875	chrA3
	LOC106440876	chrA3
	LOC106442757	chrA3
	LOC106440877	chrA3
	LOC106440879	chrA3
	LOC106444638	chrA3
	LOC106440880	chrA3
	LOC106440881	chrA3
	LOC125590312	chrA3
	LOC106444640	chrA3
	LOC106444641	chrA3
	LOC106440882	chrA3
	LOC106440884	chrA3
	LOC106444642	chrA3
	LOC106444644	chrA3
	LOC106444645	chrA3
	LOC106440885	chrA3
	LOC106442758	chrA3
	LOC106440888	chrA3
	LOC106440887	chrA3
	LOC106440890	chrA3
	LOC106440889	chrA3
	LOC106440889	chrA3
	LOC106440891	chrA3
	LOC106444646	chrA3
	LOC106444649	chrA3
	LOC125590336	chrA3
	LOC106440892	chrA3
	LOC106444650	chrA3
	LOC106440894	chrA3
	LOC106440895	chrA3
	LOC106444651	chrA3
	LOC106440896	chrA3
	LOC106440897	chrA3
	LOC125607212	chrA3
	LOC125590381	chrA3
	LOC106444652	chrA3
	LOC106442761	chrA3
	LOC106440898	chrA3
	LOC106442763	chrA3
	LOC106444653	chrA3
	LOC106440901	chrA3
	LOC125590377	chrA3
	LOC125590379	chrA3
	LOC106440902	chrA3
	BNAA03G48340D	chrA3
	LOC106440904	chrA3
	LOC106444654	chrA3
	LOC106440905	chrA3
	LOC106440906	chrA3
	LOC106440907	chrA3
	LOC106440909	chrA3
	LOC106440908	chrA3
	LOC106440911	chrA3
	LOC106440912	chrA3
	LOC106440913	chrA3
	LOC106440914	chrA3
	LOC106440946	chrA3
	LOC106440947	chrA3
	LOC106440948	chrA3
	LOC106440949	chrA3
	LOC106442780	chrA3
	LOC106440950	chrA3
	LOC106444669	chrA3
	LOC106440952	chrA3
	LOC106440953	chrA3
	LOC106444670	chrA3
	LOC106440955	chrA3
	LOC106440956	chrA3
	LOC106440954	chrA3
	LOC106444671	chrA3
	BNAA03G48600D	chrA3
	LOC106440957	chrA3
	LOC106440958	chrA3
	LOC106444674	chrA3
	LOC106440962	chrA3
	LOC106440963	chrA3
	LOC106444675	chrA3
	LOC106444676	chrA3
	LOC106442785	chrA3
	LOC111212267	chrA3
	LOC106440964	chrA3
	BNAA03G48690D	chrA3
	LOC106440966	chrA3
	LOC106440967	chrA3
	LOC106444678	chrA3
	LOC125607716	chrA3
	BNAA03G48730D	chrA3
	LOC106444681	chrA3
	BNAA03G48750D	chrA3
	BNAA03G48760D	chrA3
	LOC106444684	chrA3
	LOC125607213	chrA3
	LOC106440968	chrA3
	LOC106444686	chrA3
	LOC106444688	chrA3
	LOC106440969	chrA3
	BNAA03G48840D	chrA3
	LOC106444691	chrA3
	LOC106444693	chrA3
	LOC106444692	chrA3
	LOC106442792	chrA3
	LOC106440970	chrA3
	LOC106440971	chrA3
	LOC106444697	chrA3
	LOC106442794	chrA3
	LOC106444698	chrA3
	LOC106444700	chrA3
	BNAA03G48950D	chrA3
	LOC106448178	chrA3
	LOC106444702	chrA3
	LOC106440976	chrA3
	LOC106440974	chrA3
	LOC125590531	chrA3
	LOC106444703	chrA3
	LOC106444704	chrA3
	LOC125590541	chrA3
	LOC106377607	chrA3
	LOC106377606	chrA3
	LOC106355349	chrA3
	LOC125590550	chrA3
	LOC125607214	chrA3
	LOC125590552	chrA3
	LOC106393189	chrA3
	LOC125590554	chrA3
	LOC125590556	chrA3
	LOC111214718	chrA3
	LOC111214316	chrA3
	LOC111198034	chrA3
	LOC111214317	chrA3
	LOC111214318	chrA3
	LOC106392800	chrA3
	LOC106412678	chrA3
	LOC106412669	chrA3
	LOC106454678	chrA3
	BNAA03G49140D	chrA3
	LOC106390243	chrA3
	LOC106395423	chrA3
	LOC106396369	chrA3
	BNAA03G49180D	chrA3
	LOC125607215	chrA3
	LOC125607216	chrA3
	LOC125590601	chrA3
	LOC125590597	chrA3
	LOC106391444	chrA3
	LOC106392799	chrA3
	LOC106395865	chrA3
	LOC106391701	chrA3
	LOC106441001	chrA3
	LOC125590623	chrA3
	LOC106440999	chrA3
	LOC106440999	chrA3
	BNAA03G49260D	chrA3
	LOC106440997	chrA3
	LOC106440996	chrA3
	LOC106440995	chrA3
	LOC106440993	chrA3
	LOC106440994	chrA3
	LOC106358797	chrA3
	LOC125607218	chrA3
	LOC111216085	chrA3
	LOC125590642	chrA3
	LOC125607219	chrA3
	LOC125607734	chrA3
	LOC125590647	chrA3
	LOC106441288	chrA3
	LOC106388324	chrA3
	LOC125590653	chrA3
	LOC125590654	chrA3
	LOC106386092	chrA3
	LOC106389776	chrA3
	LOC106389778	chrA3
	LOC106389777	chrA3
	LOC111214720	chrA3
	LOC106384644	chrA3
	LOC106384647	chrA3
	LOC106386093	chrA3
	LOC125607220	chrA3
	LOC106389780	chrA3
	LOC106389781	chrA3
	LOC106384648	chrA3
	LOC111214502	chrA3
	LOC125607735	chrA3
	LOC106389782	chrA3
	LOC106389783	chrA3
	LOC106389784	chrA3
	LOC106384649	chrA3
	LOC106386095	chrA3
	LOC106386096	chrA3
	LOC106384650	chrA3
	LOC106389785	chrA3
	LOC106386700	chrA3
	LOC106389786	chrA3
	LOC106384652	chrA3
	LOC106389789	chrA3
	LOC106389791	chrA3
	LOC106389790	chrA3
	LOC106389787	chrA3
	LOC106389788	chrA3
	LOC125607221	chrA3
	LOC106384654	chrA3
	LOC111214721	chrA3
	LOC106389792	chrA3
	LOC125590721	chrA3
	LOC125590721	chrA3
	LOC125607222	chrA3
	LOC125607223	chrA3
	LOC125590726	chrA3
	LOC106386098	chrA3
	LOC106386099	chrA3
	LOC106387947	chrA3
	LOC125607729	chrA3
	LOC125607730	chrA3
	LOC125590760	chrA3
	LOC106389794	chrA3
	LOC125590776	chrA3
	LOC106386100	chrA3
	LOC106386101	chrA3
	LOC106384660	chrA3
	LOC106389795	chrA3
	LOC106389797	chrA3
	LOC106389798	chrA3
	LOC106389799	chrA3
	LOC106416979	chrA3
	LOC125590973	chrA3
	LOC106407254	chrA3
	LOC106386209	chrA3
	LOC106386221	chrA3
	LOC106386235	chrA3
	LOC106386245	chrA3
	LOC111214722	chrA3
	LOC111214723	chrA3
	LOC106416987	chrA3
	LOC106416995	chrA3
	LOC106407282	chrA3
	LOC106417001	chrA3
	LOC125607781	chrA3
	BNAA03G49560D	chrA3
	BNAA03G49560D	chrA3
	LOC106386277	chrA3
	BNAA03G49580D	chrA3
	LOC125607224	chrA3
	LOC111214503	chrA3
	LOC106407299	chrA3
	LOC111214503	chrA3
	LOC106407308	chrA3
	LOC106417011	chrA3
	LOC106386310	chrA3
	LOC125591100	chrA3
	LOC125591099	chrA3
	LOC106386332	chrA3
	LOC106386343	chrA3
	LOC106417025	chrA3
	LOC106417018	chrA3
	LOC106386354	chrA3
	LOC111199697	chrA3
	LOC106441002	chrA3
	LOC106441003	chrA3
	LOC106441004	chrA3
	LOC106441005	chrA3
	LOC106441006	chrA3
	LOC125591327	chrA3
	LOC106369630	chrA3
	LOC125591333	chrA3
	LOC111215664	chrA3
	LOC106441093	chrA3
	LOC106441094	chrA3
	LOC106444755	chrA3
	LOC106441096	chrA3
	LOC106442851	chrA3
	LOC106441097	chrA3
	BNAA03G50370D	chrA3
	LOC106441098	chrA3
	LOC125575622	chrA3
	LOC106409761	chrA3
	LOC106444759	chrA3
	BNAA09G18790D	chrA9
	LOC106416674	chrA9
	LOC125578715	chrA9
	LOC106417832	chrA9
	LOC106417695	chrA9
	LOC125578297	chrA9
	LOC106418319	chrA9
	LOC106416795	chrA9
	LOC106416372	chrA9
	LOC106418484	chrA9
	LOC106418688	chrA9
	LOC106417994	chrA9
	LOC125578298	chrA9
	LOC125578082	chrA9
	LOC125578721	chrA9
	LOC125578736	chrA9
	LOC125578700	chrA9
	LOC106359885	chrA9
	LOC125578722	chrA9
	LOC106391298	chrA9
	LOC106391295	chrA9
	LOC106394443	chrA9
	LOC106391906	chrA9
	LOC106391292	chrA9
	LOC106432004	chrA9
	LOC106432058	chrA9
	LOC106432058	chrA9
	BNAA09G18390D	chrA9
	LOC106432035	chrA9
	LOC106432030	chrA9
	LOC106432034	chrA9
	LOC106432033	chrA9
	LOC106432027	chrA9
	LOC106408106	chrC7
	LOC125590600	chrC7
	LOC106410807	chrC7
	LOC106411202	chrC7
	BNAC07G21820D	chrC7
	LOC106410498	chrC7
	LOC106409219	chrC7
	BNAC07G21850D	chrC7
	LOC106407445	chrC7
	LOC111208049	chrC7
	LOC106411133	chrC7
	LOC125590805	chrC7
	LOC111207711	chrC7
	LOC106381332	chrC7
	LOC106396395	chrC7
	LOC106392731	chrC7
	LOC125590765	chrC7
	LOC125590491	chrC7
	LOC125591065	chrC7
	LOC106395849	chrC7
	LOC106446147	chrC7
	LOC106448319	chrC7
	LOC106446146	chrC7
	LOC106448317	chrC7
	BNACNNG38790D	chrC7
	LOC106384575	chrC7
	LOC106389641	chrC7
	LOC106389642	chrC7
	LOC106386027	chrC7
	LOC106389643	chrC7
Seed weight/plant	LOC125575103	chrA8
	LOC106360859	chrA8
	LOC106360860	chrA8
	LOC106360861	chrA8
	LOC106360862	chrA8
	LOC106360865	chrA8
	LOC106370226	chrA8
	LOC106361016	chrA8
	LOC106371271	chrA8
	LOC106358930	chrA8
	LOC111200077	chrA8
	LOC106361019	chrA8
	LOC106361020	chrA8
	LOC106361021	chrA8
	LOC106361023	chrA8
	LOC106361022	chrA8
	BNAA08G11070D	chrA8
	LOC125577388	chrA8
	LOC106453667	chrA8
	LOC111216028	chrA8
	LOC125576937	chrA8
	LOC106361025	chrA8
	LOC106361024	chrA8
	LOC106358933	chrA8
	LOC106359756	chrA8
	LOC106361027	chrA8
	LOC106358934	chrA8
	LOC125577389	chrA8
	LOC106361028	chrA8
	LOC106361031	chrA8
	LOC106361029	chrA8
	LOC106428695	chrA8
	LOC106358936	chrA8
	LOC106361032	chrA8
	BNAA08G11210D	chrA8
	LOC106361033	chrA8
	LOC106361034	chrA8
	LOC106359757	chrA8
	LOC125577391	chrA8
	LOC125577390	chrA8
	LOC106361035	chrA8
	LOC106374808	chrC1
	LOC125580864	chrC1
	LOC125581196	chrC1
	LOC125584224	chrC3
	LOC106443358	chrC3
	LOC106441680	chrC3
	LOC106437512	chrC3
	LOC106443354	chrC3
	LOC106437511	chrC3
	LOC106443353	chrC3
	LOC106443352	chrC3
	LOC125584225	chrC3
	LOC125585472	chrC4
	LOC106396056	chrC4
	LOC106393437	chrC4
	LOC106391243	chrC4
	LOC106391244	chrC4
	LOC106391246	chrC4
	LOC106391247	chrC4
	LOC106433219	chrC8
	LOC106433196	chrC8
	LOC106433210	chrC8
	LOC106433186	chrC8
	LOC106433221	chrC8
	LOC106433220	chrC8
	LOC106419633	chrC8
	LOC106433214	chrC8
	LOC106433212	chrC8
	LOC106433216	chrC8
	BNAC08G02400D	chrC8
	LOC106433188	chrC8
	LOC106433198	chrC8
	LOC106433209	chrC8
	BNAANNG33810D	chrC8
	LOC106360273	chrC8
	LOC106433207	chrC8
	LOC106433217	chrC8
	LOC106433192	chrC8
	LOC106433191	chrC8
	LOC106433189	chrC8
	LOC106433190	chrC8
	LOC111208764	chrC8
	LOC106433204	chrC8
	LOC111212187	chrC8
	LOC111212190	chrC8
	LOC111213672	chrC8
	LOC111206579	chrC8
	LOC106399486	chrC8
	LOC106399346	chrC8
	LOC106397236	chrC8
	LOC125592244	chrC8
	LOC125592245	chrC8
	LOC125592246	chrC8
	LOC106423808	chrC8
	LOC125591435	chrC8
Thousand seed weight	LOC125608939	chrA5
	LOC106381055	chrA5
	LOC125608941	chrA5
	LOC125608940	chrA5
	LOC125608942	chrA5
	LOC106376405	chrA5
	LOC111216042	chrA5
	LOC106374609	chrA5
	LOC106381046	chrC2
	LOC125582615	chrC2
	LOC125581790	chrC2
	LOC106372949	chrC2
	LOC106436489	chrC3
	LOC125584196	chrC3
	LOC125584658	chrC3
	LOC106379494	chrC3
	LOC111204354	chrC3
	LOC125582901	chrC3
	LOC106436460	chrC3
Harvest index	LOC106431934	chrA3
	LOC125593356	chrA3
	LOC106454734	chrA3
	LOC106379107	chrA3
	BNAA03G04170D	chrA3
	LOC106431941	chrA3
	LOC106431940	chrA3
	LOC125593377	chrA3
	LOC106431932	chrA3
	LOC106431907	chrA3
	LOC106431920	chrA3
	LOC111204417	chrA3
	LOC125593379	chrA3
	LOC125593381	chrA3
	LOC111209944	chrA3
	LOC125593382	chrA3
	LOC125593384	chrA3
	LOC106431919	chrA3
	LOC125607696	chrA3
	LOC106431924	chrA3
	LOC106431925	chrA3
	LOC106431954	chrA3
	LOC106431900	chrA3
	LOC106431953	chrA3
	LOC106431950	chrA3
	LOC106431951	chrA3
	LOC106431938	chrA3
	LOC106431939	chrA3
	LOC106431945	chrA3
	LOC106431943	chrA3
	LOC106431935	chrA3
	LOC106431918	chrA3
	LOC111210996	chrA3
	LOC106354101	chrA8
	LOC106354100	chrA8
	BNAA08G00220D	chrA8
	LOC106357206	chrA8
[truncated: 234 more rows]

[truncated: 3 more sheets: Additional File 11 , Additional File 12, Additional File 13]
